# Supplementary material for: Galectin-3 modulates epithelial cell adaptation to stress at the ER-mitochondria interface
Source: Cell Death Dis. 2020 May 12;11(5):360. doi: 10.1038/s41419-020-2556-3 (PMC7217954; doi:10.1038/s41419-020-2556-3)
Supplement: Supplementary file 2 — s1 [file 41419_2020_2556_MOESM2_ESM.xls]

## Sheet: Gal-3 regulated mRNAs
		Table S1
		Part A - Stabilized mRNAs
Gene Name	RefSeq_id	Description	r² in Sc cell line	Half life in Sc cell line (h)	r² in Sh cell line	Half life in Sh cell line (h)
A4GALT	NM_017436	alpha 1,4-galactosyltransferase	0.9733566	2.737891	0.9955755	1.248389
AASDHPPT	NM_015423	aminoadipate-semialdehyde dehydrogenase-phosphopantetheinyl transferase	0.9893706	48	0.9902553	8.75625
ABCD1	NM_000033	ATP-binding cassette, sub-family D (ALD), member 1	0.9174992	11.90938	0.9952775	3.447656
ACOT2	NM_006821	acyl-CoA thioesterase 2	0.9461162	9.9	0.9670605	2.78125
ACTR3	NM_005721	actin-related protein 3 homolog	0.9874483	39	0.9977475	9.284375
ACTR5	NM_024855	actin-related protein 5 homolog	0.9938588	4.295313	0.9676146	2.008594
ACTR6	NR_048569	actin-related protein 6 homolog	0.9779152	20.83125	0.9895529	8.41875
ADAM10	NM_001110	ADAM metallopeptidase domain 10	0.9753445	32.88125	0.9950264	11.8875
AGPAT5	NM_018361	1-acylglycerol-3-phosphate O-acyltransferase 5	0.9166119	48	0.9386204	23.1
AIP	NM_003977	aryl hydrocarbon receptor interacting protein	0.9377194	10.925	0.9943026	4.039063
ALDH3A2	NM_000382	aldehyde dehydrogenase 3 family, member A2	0.9839058	28.5	0.9965257	12.15
ALG6	NM_013339	alpha-1,3-glucosyltransferase	0.9829854	48	0.9626512	12.2
ALKBH5	NM_017758	alkB homolog 5, RNA demethylase	0.9697252	4.370313	0.9996726	2.105078
AMACR	NM_014324	alpha-methylacyl-CoA racemase	0.9969099	6.110156	0.9614755	1.843945
AP3B1	NM_003664	adaptor-related protein complex 3, beta 1 subunit	0.9864204	29.65	0.9783751	12.5625
API5	NM_001142930	apoptosis inhibitor 5	0.9155404	48	0.9534622	22
APOO	NM_024122	apolipoprotein O	0.9205181	48	0.9885897	23.95
ARFGAP1	NM_018209	ADP-ribosylation factor GTPase activating protein 1	0.9867541	2.867188	0.9383925	0.2432861
ARHGAP18	NM_033515	Rho GTPase activating protein 18	0.9674705	48	0.9751561	9.384375
ARHGAP19	NM_032900	Rho GTPase activating protein 19	0.9643266	17.95625	0.9802072	8.396875
ARHGEF2	NM_001162383	Rho/Rac guanine nucleotide exchange factor (GEF) 2	0.9844343	4.640625	0.9761288	1.722266
ARL13B	NM_001174150	ADP-ribosylation factor-like 13B	0.9756436	24.20938	0.9364574	5.85
ARL2BP	NM_012106	ADP-ribosylation factor-like 2 binding protein	0.9622307	48	0.9654297	11.9625
ARL8B	NM_018184	ADP-ribosylation factor-like 8B	0.9743427	48	0.9759933	14.56875
ARMCX3	NM_016607	armadillo repeat containing, X-linked 3	0.9418917	19.91875	0.9424505	4.153125
ARRDC2	NM_001025604	arrestin domain containing 2	0.9816307	3.1	0.981955	0.2680664
ASCC1	NM_001198800	activating signal cointegrator 1 complex subunit 1	0.9795181	48	0.9962947	12.675
ATF6	NM_007348	activating transcription factor 6	0.9911621	14.8	0.9874495	7.151563
ATIC	NM_004044	5-aminoimidazole-4-carboxamide ribonucleotide formyltransferase/IMP cyclohydrolase	0.9461466	48	0.9629039	13.70625
ATL3	NM_015459	atlastin GTPase 3	0.9827969	48	0.9902291	7.8375
ATP11B	NM_014616	ATPase, class VI, type 11B	0.9675975	32.7	0.9780201	15.7
B3GALT4	NM_003782	beta-1,3-galactosyltransferase-4	0.9635077	4.8	0.9986628	1.913281
B3GALT6	NM_080605	beta-1,3-galactosyltransferase-6	0.9857373	4.848438	0.9974418	2.238672
B3GNT3	NM_014256	betaGal beta-1,3-N-acetylglucosaminyltransferase 3	0.9482708	48	0.9968348	6.56875
BASP1	NM_006317	brain abundant, membrane attached signal protein 1	0.9865816	4.421875	0.994191	1.767871
BBS7	NM_018190	Bardet-Biedl syndrome 7	0.973919	48	0.9046434	8.55625
BCL2L13	NM_015367	BCL2-like 13	0.9128914	48	0.9824386	14.3375
BIRC3	NM_001165	baculoviral IAP repeat containing 3	0.9623912	5.703125	0.9571856	1.994531
BNIP3	NM_004052	BCL2/adenovirus E1B 19kDa interacting protein 3	0.9062794	48	0.995608	9.625
BOD1	NM_138369	biorientation of chromosomes in cell division 1	0.9455069	29.6	0.9926494	10.8625
BTF3	NM_001037637	basic transcription factor 3	0.9251061	6.675	0.9986388	2.910938
BTG3	NM_006806	BTG family, member 3	0.9891633	28.8	0.9402809	6.442188
C10orf35	NM_145306	chromosome 10 open reading frame 35	0.9245868	48	0.9141336	6.134375
C11orf71	NM_001271562	chromosome 11 open reading frame 71	0.9110391	48	0.9330851	2.586719
C11orf83	NM_001085372	ubiquinol-cytochrome c reductase complex assembly factor 3	0.9451326	3.932031	0.9970483	1.8875
C1D	NM_006333	C1D nuclear receptor corepressor	0.9836223	48	0.9781981	18.91875
C1orf210	NM_182517	chromosome 1 open reading frame 210	0.9008649	6.617188	0.974437	3.086328
C22orf39	NM_173793	chromosome 22 open reading frame 39	0.9514488	48	0.9505084	5.75
C2orf43	NM_021925	chromosome 2 open reading frame 43	0.9681243	48	0.984949	11.10313
C6orf223	NM_153246	chromosome 6 open reading frame 223	0.9734521	3.728125	0.9945554	1.517578
CACYBP	NM_014412	calcyclin binding protein	0.971915	23.8	0.9869197	11.44375
CALM2	NM_001743	calmodulin 2	0.9079895	48	0.9716094	13.2875
CAPNS2	NM_032330	calpain, small subunit 2	0.9655565	5.826563	0.9318899	2.36875
CAPZA2	NM_006136	capping protein (actin filament) muscle Z-line, alpha 2	0.9814215	28	0.9964257	12.325
CARD16	NM_001017534	caspase recruitment domain family, member 16	0.9499467	16.89375	0.9621091	5.053125
CASP7	NM_001227	caspase 7, apoptosis-related cysteine peptidase	0.9701102	48	0.9706709	23.9125
CCBL2	NM_001008662	cysteine conjugate-beta lyase 2	0.9008141	48	0.9667714	11.7
CCDC64	NM_207311	coiled-coil domain containing 64	0.9971548	8.35	0.9172733	3.590625
CCDC90B	NM_001286117	coiled-coil domain containing 90B	0.9845695	7.25	0.9971925	2.742188
CCDC90B	NM_021825	coiled-coil domain containing 90B	0.9285749	48	0.9796968	12.7
CCDC97	NM_052848	coiled-coil domain containing 97	0.9695332	2.998438	0.9240545	0.8214844
CCNDBP1	NM_012142	cyclin D-type binding-protein 1	0.9342399	48	0.9582393	16.9
CCNY	NM_145012	cyclin Y	0.9241933	48	0.983538	12.3
CCT5	NM_012073	chaperonin containing TCP1, subunit 5	0.9864514	48	0.9824215	19.925
CDC42	NM_001791	cell division cycle 42	0.9761612	48	0.9954772	15.15
CDC42EP1	NM_152243	CDC42 effector protein (Rho GTPase binding) 1	0.9575967	3.420313	0.9879517	1.44668
CDK5RAP2	NM_018249	CDK5 regulatory subunit associated protein 2	0.9707711	48	0.987691	11.73125
CDK9	NM_001261	cyclin-dependent kinase 9	0.9956292	3.359375	0.9489696	1.516211
CEP63	NM_001042384	centrosomal protein 63kDa	0.9255457	48	0.9615892	19.3
CEP72	NM_018140	centrosomal protein 72kDa	0.9818126	6.328125	0.9588926	2.427344
CES2	NM_003869	carboxylesterase 2	0.9388973	48	0.987683	7.603125
CHMP1A	NM_002768	charged multivesicular body protein 1A	0.9510913	14.7625	0.9959575	6.153125
CHP1	NM_007236	calcineurin-like EF-hand protein 1	0.9658998	29.3875	0.9949919	10.725
CIAO1	NM_004804	cytosolic iron-sulfur assembly component 1	0.9975104	15.8125	0.9990116	7.825
CIAPIN1	NM_020313	cytokine induced apoptosis inhibitor 1	0.9777586	48	0.9975568	16.1375
CLUH	NM_015229	clustered mitochondria (cluA/CLU1) homolog	0.9118043	22.65	0.9829705	10.75
CMAS	NM_018686	cytidine monophosphate N-acetylneuraminic acid synthetase	0.9468652	48	0.9929905	9.828125
CNNM4	NM_020184	cyclin and CBS domain divalent metal cation transport mediator 4	0.9897377	13.85	0.9824115	6.825
COA4	NM_016565	cytochrome c oxidase assembly factor 4 homolog	0.9762852	7.729688	0.9954381	3.566406
COG7	NM_153603	component of oligomeric golgi complex 7	0.9503962	14.825	0.9853674	4.564063
COPB1	NM_016451	coatomer protein complex, subunit beta 1	0.9843789	7.721875	0.9920212	2.754297
COPG1	NM_016128	coatomer protein complex, subunit gamma 1	0.9925395	48	0.9858756	13.38438
COPS2	NM_004236	COP9 signalosome subunit 2	0.9949086	7.196875	0.9946396	3.371094
CRB3	NM_139161	crumbs family member 3	0.9365478	9.05	0.9839152	1.79082
CSNK1A1	NM_001892	casein kinase 1, alpha 1	0.9430457	4.335156	0.9798048	1.852539
CSNK1D	NM_139062	casein kinase 1, delta	0.9529728	7.615625	0.9607369	3.057813
CSNK2A1	NM_001895	casein kinase 2, alpha 1 polypeptide	0.9588017	11.62813	0.9852711	5.509375
CT83	NM_001017978	cancer/testis antigen 83	0.9190646	48	0.9787802	5.026563
CTNNB1	NM_001098209	catenin (cadherin-associated protein), beta 1, 88kDa	0.9600802	48	0.9903466	10.5125
CUL4A	NM_003589	cullin 4A	0.9699402	48	0.9817775	17.95
CUL4B	NM_001079872	cullin 4B	0.9619528	17.8875	0.9900899	7.925
CXCL1	NM_001511	chemokine (C-X-C motif) ligand 1 (melanoma growth stimulating activity, alpha)	0.9600578	3.153125	0.9663391	0.2889648
CYP51A1	NM_000786	cytochrome P450, family 51, subfamily A, polypeptide 1	0.9593974	8.025	0.9802525	2.642969
DCAF10	NM_024345	DDB1 and CUL4 associated factor 10	0.9984261	3.328906	0.9892174	1.331787
DCAF15	NM_138353	DDB1 and CUL4 associated factor 15	0.9277309	7.90625	0.9199068	3.74375
DDX43	NM_018665	DEAD (Asp-Glu-Ala-Asp) box polypeptide 43	0.9225401	19.575	0.9934055	7.421875
DDX5	NM_004396	DEAD (Asp-Glu-Ala-Asp) box helicase 5	0.9821454	24.6	0.9885538	11.37188
DERL1	NM_024295	derlin 1	0.9833728	48	0.9890697	7.04375
DFFB	NM_004402	DNA fragmentation factor, 40kDa, beta polypeptide (caspase-activated DNase)	0.9589379	48	0.9587017	9.484375
DGCR2	NM_005137	DiGeorge syndrome critical region gene 2	0.9827496	8.7375	0.9833098	2.694531
DHDDS	NM_205861	dehydrodolichyl diphosphate synthase subunit	0.9195999	10.8875	0.9788276	4.589063
DHX15	NM_001358	DEAH (Asp-Glu-Ala-His) box helicase 15	0.9560792	48	0.9900037	6.10625
DHX37	NM_032656	DEAH (Asp-Glu-Ala-His) box polypeptide 37	0.9946967	8.2	0.975009	4.077344
DKC1	NM_001363	dyskeratosis congenita 1, dyskerin	0.9807767	48	0.9571485	16.325
DNAJA3	NM_005147	DnaJ (Hsp40) homolog, subfamily A, member 3	0.9129138	22.7	0.9313663	4.68125
DNAJB6	NM_005494	DnaJ (Hsp40) homolog, subfamily B, member 6	0.9586244	48	0.9887096	10.45
DNAJC7	NM_003315	DnaJ (Hsp40) homolog, subfamily C, member 7	0.9230281	48	0.9711268	13.54375
DUS2	NM_017803	dihydrouridine synthase 2	0.9799575	48	0.9222087	14.9
DYNLL1	NM_003746	dynein, light chain, LC8-type 1	0.9132947	48	0.984262	14.86875
EIF2S3	NM_001415	eukaryotic translation initiation factor 2, subunit 3 gamma, 52kDa	0.9838633	28.2	0.9829107	12.86875
EIF4A1	NM_001416	eukaryotic translation initiation factor 4A1	0.9302095	32.55	0.9930437	15.275
EIF5B	NM_015904	eukaryotic translation initiation factor 5B	0.9256276	48	0.9252365	10.85313
ELAVL1	NM_001419	ELAV like RNA binding protein 1	0.9468703	48	0.9875916	8.271875
ENOPH1	NM_021204	enolase-phosphatase 1	0.9280349	48	0.9480472	11.18125
EPHB4	NM_004444	EPH receptor B4	0.981495	10.20625	0.9947678	4.826563
ESD	NM_001984	esterase D	0.9905271	48	0.9862452	15.56875
ESRP2	NM_024939	epithelial splicing regulatory protein 2	0.9586797	17.8625	0.9825386	4.834375
ETFDH	NM_004453	electron-transferring-flavoprotein dehydrogenase	0.9340888	13.625	0.9962931	4.028125
EWSR1	NM_005243	EWS RNA-binding protein 1	0.9125483	48	0.9909326	12.6
EXOC1	NM_018261	exocyst complex component 1	0.9553169	14.1375	0.9881468	5.665625
EXOSC1	NM_016046	exosome component 1	0.9093425	48	0.9629233	16.3375
EZR	NM_003379	ezrin	0.9002242	48	0.9915717	5.3
FAM102B	NM_001010883	family with sequence similarity 102, member B	0.9988664	19.275	0.9801832	7.715625
FAM188A	NM_024948	family with sequence similarity 188, member A	0.9759896	48	0.9399169	17.1
FAM207A	NM_058190	family with sequence similarity 207, member A	0.9636765	4.500781	0.9931401	1.869629
FAM20B	NM_014864	family with sequence similarity 20, member B	0.9381932	17.21875	0.9986484	5.340625
FAM21A	NM_001005751	family with sequence similarity 21, member A	0.9553007	35.6	0.9853988	6.11875
FAM58A	NM_152274	family with sequence similarity 58, member A	0.968843	6.128125	0.9300322	2.990625
FAM64A	NM_019013	family with sequence similarity 64, member A	0.9312956	22.95	0.9882941	9.5625
FAM83H	NM_198488	Homo sapiens family with sequence similarity 83, member H	0.9097134	9.4375	0.9162647	2.495313
FCF1	NM_015962	FCF1 rRNA-processing protein	0.9393008	34.6625	0.9799095	17.3
FRA10AC1	NM_145246	fragile site, folic acid type, rare, fra(10)(q23.3) or fra(10)(q24.2) candidate 1	0.9435696	15.375	0.9646892	6.315625
FYTTD1	NM_032288	forty-two-three domain containing 1	0.984588	25.45625	0.9986663	11.575
GBE1	NM_000158	glucan (1,4-alpha-), branching enzyme 1	0.9942639	18.2375	0.9942	8.74375
GET4	NM_015949	golgi to ER traffic protein 4	0.9344013	10.4	0.9879123	3.533594
GFER	NM_005262	growth factor, augmenter of liver regeneration	0.9378956	3.954688	0.9041452	1.641602
GFPT1	NM_002056	glutamine--fructose-6-phosphate transaminase 1	0.9741896	48	0.9854365	11.375
GGACT	NM_001195087	gamma-glutamylamine cyclotransferase	0.945996	17.125	0.9659399	8.159375
GLTSCR2	NM_015710	glioma tumor suppressor candidate region gene 2	0.9068651	5.444531	0.9972295	2.635938
GNA11	NM_002067	guanine nucleotide binding protein (G protein), alpha 11 (Gq class)	0.9911989	4.809375	0.9896644	2.350781
GNA15	NM_002068	guanine nucleotide binding protein (G protein), alpha 15 (Gq class)	0.9816208	4.761719	0.9976904	2.147656
GNAI3	NM_006496	guanine nucleotide binding protein (G protein), alpha inhibiting activity polypeptide 3	0.9925991	29.9375	0.9978556	11.525
GNRHR2	NR_104033	gonadotropin-releasing hormone (type 2) receptor 2, pseudogene	0.9006926	48	0.9942949	12.3625
GPALPP1	NM_018559	GPALPP motifs containing 1	0.97039	7.746875	0.9870827	3.671094
GTF2E2	NM_002095	general transcription factor IIE, polypeptide 2, beta 34kDa	0.9063351	48	0.999509	6.329688
HBS1L	NM_006620	HBS1-like translational GTPase	0.99487	48	0.966553	15.3375
HNRNPH2	NM_019597	heterogeneous nuclear ribonucleoprotein H2	0.9921943	19.63125	0.9959002	8.089063
HNRNPUL1	NM_007040	heterogeneous nuclear ribonucleoprotein U-like 1	0.9307064	10.14063	0.95217	4.929688
HS1BP3	NM_022460	HCLS1 binding protein 3	0.9097679	48	0.9755201	16.325
HSH2D	NM_032855	hematopoietic SH2 domain containing	0.9826942	2.603125	0.9643362	1.284131
HSPA1A	NM_005345	heat shock 70kDa protein 1A	0.9504788	18.4375	0.9865452	5.729688
HSPA1B	NM_005346	heat shock 70kDa protein 1B	0.9780085	7.296875	0.9973316	2.9625
IAH1	NM_001039613	isoamyl acetate-hydrolyzing esterase 1 homolog	0.9483443	48	0.9937291	7.503125
IARS	NM_013417	isoleucyl-tRNA synthetase	0.9440579	21.8625	0.9619549	10.11875
IDH3A	NM_005530	isocitrate dehydrogenase 3 (NAD+) alpha	0.9720294	17.45	0.9945812	8.0375
IL1RAP	NM_001167929	interleukin 1 receptor accessory protein	0.909175	12.27188	0.9757455	2.800781
ILVBL	NM_006844	ilvB (bacterial acetolactate synthase)-like	0.956146	8.928125	0.9900114	3.804688
IMPA1	NM_005536	inositol(myo)-1(or 4)-monophosphatase 1	0.9328304	48	0.9872301	15.975
INCENP	NM_020238	inner centromere protein antigens 135/155kDa	0.9743222	6.870313	0.9803466	2.483594
INO80C	NM_194281	INO80 complex subunit C	0.9350893	14.73125	0.9751898	7.128125
INTS4	NM_033547	integrator complex subunit 4	0.9612326	48	0.9550904	10.175
ISY1-RAB43	NM_001204890	ISY1-RAB43 readthrough	0.9927408	7.725	0.9987401	3.185156
ITPK1	NM_014216	inositol-tetrakisphosphate 1-kinase	0.968871	15.075	0.9441678	4.039063
JKAMP	NM_016475	JNK1/MAPK8-associated membrane protein	0.9870124	9.89375	0.9965386	4.254688
KDM5C	NM_004187	lysine (K)-specific demethylase 5C	0.9555901	15.76563	0.9738676	5.425
KIAA1522	NM_020888	KIAA1522	0.9425267	7.04375	0.9648037	2.207813
KIFAP3	NM_014970	kinesin-associated protein 3	0.9310354	48	0.9897587	18.1875
KLHDC2	NM_014315	kelch domain containing 2	0.946186	4.790625	0.9690552	2.376563
KPNB1	NM_002265	karyopherin (importin) beta 1	0.9533294	48	0.9444568	7.459375
KRT19	NM_002276	keratin 19, type I	0.9396545	5.458594	0.9998127	2.424219
LAD1	NM_005558	ladinin 1	0.9616439	13.57813	0.9222539	0.3544678
LASP1	NM_006148	LIM and SH3 protein 1	0.9902416	48	0.9848472	12.83125
LCORL	NM_153686	ligand dependent nuclear receptor corepressor-like	0.9564889	48	0.9873563	6.05
LEPROTL1	NM_015344	leptin receptor overlapping transcript-like 1	0.9830171	48	0.9930479	9.18125
LIMK2	NM_016733	LIM domain kinase 2	0.9854453	6.8125	0.9938884	2.611719
LINC00998	NR_024412	long intergenic non-protein coding RNA 998	0.9592818	13.55	0.9839921	4.859375
LINC01003	NR_027387	long intergenic non-protein coding RNA 1003	0.9761099	3.796875	0.9742449	1.567578
LOC81691	NM_030941	exonuclease NEF-sp	0.9582538	16.8	0.9856803	6.409375
LRRC41	NM_006369	leucine rich repeat containing 41	0.9139769	48	0.9592588	11.59375
LZIC	NM_032368	leucine zipper and CTNNBIP1 domain containing	0.9896539	39.05	0.9859997	17.375
MAP3K11	NM_002419	mitogen-activated protein kinase kinase kinase 11	0.9173435	4.692969	0.9829757	2.299219
MAPK1	NM_002745	mitogen-activated protein kinase 1	0.9830337	26.125	0.9839231	11.92188
MAPK1IP1L	NM_144578	mitogen-activated protein kinase 1 interacting protein 1-like	0.9788138	14.425	0.972637	5.08125
MAU2	NM_015329	MAU2 sister chromatid cohesion factor	0.9690283	12.60313	0.9287039	1.96582
MDP1	NM_138476	magnesium-dependent phosphatase 1	0.9361797	7.85625	0.9505018	3.564844
MEAF6	NM_001270875	MYST/Esa1-associated factor 6	0.969767	48	0.9206034	11.4
MED20	NM_004275	mediator complex subunit 20	0.9453956	18.125	0.9645805	7.78125
MGEA5	NM_012215	meningioma expressed antigen 5 (hyaluronidase)	0.9105986	10.65	0.9596706	2.887109
MIA3	NM_198551	melanoma inhibitory activity family, member 3	0.9051839	45.36875	0.9786065	19.26875
MICU1	NM_001195518	mitochondrial calcium uptake 1	0.9360331	48	0.980497	14.45625
MINK1	NM_153827	misshapen-like kinase 1	0.9689885	15.8375	0.9719942	4.05
MKKS	NM_170784	McKusick-Kaufman syndrome	0.9516103	48	0.9521854	10.8375
MKLN1	NM_013255	muskelin 1, intracellular mediator containing kelch motifs	0.9122807	7.660938	0.995087	3.34375
MLKL	NM_152649	mixed lineage kinase domain-like	0.9577809	20.6	0.9661268	8.63125
MLLT1	NM_005934	myeloid/lymphoid or mixed-lineage leukemia; translocated to, 1	0.99223	6.93125	0.9759461	3.207031
MPC2	NR_026550	mitochondrial pyruvate carrier 2	0.9430078	18.59375	0.9923181	5.915625
MRPS10	NM_018141	mitochondrial ribosomal protein S10	0.9899484	48	0.9900479	19.7875
MRPS12	NM_033362	mitochondrial ribosomal protein S12	0.9339689	4.88125	0.9864895	2.133789
MRPS6	NM_032476	mitochondrial ribosomal protein S6	0.9011062	11.575	0.995197	5.554688
MTDH	NM_178812	metadherin	0.9725135	48	0.9871621	13.675
MTHFD2	NM_006636	methylenetetrahydrofolate dehydrogenase (NADP+ dependent) 2, methenyltetrahydrofolate cyclohydrolase	0.9055419	48	0.9949507	6.585938
MXI1	NM_130439	MAX interactor 1, dimerization protein	0.9951629	7.60625	0.9860857	3.34375
NAA20	NM_016100	N(alpha)-acetyltransferase 20, NatB catalytic subunit	0.9605307	48	0.9641906	9.86875
NACC1	NM_052876	nucleus accumbens associated 1, BEN and BTB (POZ) domain containing	0.9620051	9.353125	0.9800163	4.31875
NAE1	NM_003905	NEDD8 activating enzyme E1 subunit 1	0.982794	48	0.9201589	18.78125
NCBP2-AS2	NR_024388	NCBP2 antisense RNA 2 (head to head) (NCBP2-AS2), long non-coding RNA	0.9659982	4.632813	0.9866192	2.260156
NF2	NM_016418	neurofibromin 2 (merlin)	0.9607176	5.3625	0.9927921	1.796875
NFIX	NM_002501	nuclear factor I/X (CCAAT-binding transcription factor)	0.9293007	48	0.9481074	4.96875
NHP2L1	NM_001003796	SNU13 homolog, small nuclear ribonucleoprotein (U4/U6.U5)	0.9711517	48	0.987838	19.25
NIPA2	NM_001008892	non imprinted in Prader-Willi/Angelman syndrome 2	0.9013765	7.51875	0.9846415	2.29043
NKIRAS2	NM_017595	NFKB inhibitor interacting Ras-like 2	0.9272649	48	0.9840969	17.5625
NR1H2	NM_007121	nuclear receptor subfamily 1, group H, member 2	0.9280575	6.2875	0.9893682	2.982813
NSDHL	NM_001129765	NAD(P) dependent steroid dehydrogenase-like	0.908593	19.14375	0.9859337	3.185938
NSMAF	NM_003580	neutral sphingomyelinase (N-SMase) activation associated factor	0.9709173	48	0.9575138	18.3375
NTHL1	NM_002528	nth-like DNA glycosylase 1	0.9083618	8.125	0.9958315	2.51875
NUDT22	NM_032344	nudix (nucleoside diphosphate linked moiety X)-type motif 22	0.9198669	4.240625	0.960641	2.057031
OAS1	NM_016816	2'-5'-oligoadenylate synthetase 1, 40/46kDa	0.9863862	19.95	0.9931797	9.4625
OGDH	NM_001165036	oxoglutarate (alpha-ketoglutarate) dehydrogenase (lipoamide)	0.9059659	48	0.9728745	10.23438
OGDH	NM_002541	oxoglutarate (alpha-ketoglutarate) dehydrogenase (lipoamide)	0.952747	14.45625	0.9895766	6.925
ORAI1	NM_032790	ORAI calcium release-activated calcium modulator 1	0.9242025	4.671875	0.9978014	1.577539
ORC4	NM_181741	origin recognition complex, subunit 4	0.98524	48	0.9558281	5.871875
OSBPL5	NM_020896	oxysterol binding protein-like 5	0.9749943	11.94375	0.9108997	4.8
OXSR1	NM_005109	oxidative stress responsive 1	0.9844875	13.7875	0.9988038	6.214063
PACSIN2	NM_001184970	protein kinase C and casein kinase substrate in neurons 2	0.9713057	48	0.95169	6.375
PAIP1	NM_006451	poly(A) binding protein interacting protein 1	0.9954237	6.149219	0.9914522	2.6625
PARN	NM_002582	poly(A)-specific ribonuclease	0.954988	48	0.9680584	5.90625
PDCL3	NM_024065	phosducin-like 3	0.974498	48	0.9806178	14.375
PET112	NM_004564	glutamyl-tRNA(Gln) amidotransferase, subunit B	0.9652283	48	0.9649689	20.925
PFKFB4	NM_004567	6-phosphofructo-2-kinase/fructose-2,6-biphosphatase 4	0.9910862	5.216406	0.9975147	2.595313
PI4KB	NM_001198774	phosphatidylinositol 4-kinase, catalytic, beta	0.9078523	8.20625	0.9660735	3.442578
PITX1	NM_002653	paired-like homeodomain 1	0.9735256	2.953125	0.9960556	1.130005
PLEK2	NM_016445	pleckstrin 2	0.9702306	48	0.9972351	11.3125
PLEKHA3	NM_019091	pleckstrin homology domain containing, family A (phosphoinositide binding specific) member 3	0.9913915	13.15	0.9890319	4.475
PLSCR1	NM_021105	phospholipid scramblase 1	0.9356548	48	0.9882496	13.65
PML	NM_033238	promyelocytic leukemia	0.9649846	4.510938	0.9981137	2.004492
POLR2C	NM_032940	polymerase (RNA) II (DNA directed) polypeptide C, 33kDa	0.9613606	48	0.9881004	12.8875
POMP	NM_015932	proteasome maturation protein	0.904376	48	0.9561908	14.63125
PPIL2	NM_014337	peptidylprolyl isomerase (cyclophilin)-like 2	0.9319762	18.1375	0.9328855	4.925
PPIL3	NM_130906	peptidylprolyl isomerase (cyclophilin)-like 3	0.9257988	48	0.9759955	12.16563
PPP1R9B	NM_032595	protein phosphatase 1, regulatory subunit 9B	0.9676648	9.384375	0.9976755	4.540625
PRELID2	NM_205846	PRELI domain containing 2	0.9336916	48	0.939136	10.38125
PREP	NM_002726	prolyl endopeptidase	0.9950474	48	0.9912288	10.58125
PSEN1	NM_007318	presenilin 1	0.9003593	13.36875	0.9936588	5.184375
PSMA1	NM_002786	proteasome subunit alpha 1	0.9134929	48	0.9811734	22.875
PSMD10	NM_002814	proteasome 26S subunit, non-ATPase 10	0.9905954	48	0.9955506	8.275
PSMD3	NM_002809	proteasome 26S subunit, non-ATPase 3	0.9251375	32.7	0.9892978	13.1
PSMG3	NM_001134340	proteasome (prosome, macropain) assembly chaperone 3	0.9506426	6.771875	0.9834051	3.205469
PTPRK	NM_002844	protein tyrosine phosphatase, receptor type, K	0.9599851	3.352344	0.9624211	0.135083
PTPRR	NM_130846	protein tyrosine phosphatase, receptor type, R	0.9659856	13.45	0.9380185	3.285156
PYCRL	NM_023078	pyrroline-5-carboxylate reductase-like	0.9800926	3.285938	0.9646446	1.467871
PYROXD1	NM_024854	pyridine nucleotide-disulphide oxidoreductase domain 1	0.9670573	12.7625	0.9960053	4.95
R3HDM4	NM_138774	R3H domain containing 4	0.925307	11.4625	0.9600106	2.928125
RAB11FIP1	NM_025151	RAB11 family interacting protein 1 (class I)	0.9498237	5.554688	0.9694833	2.612891
RAB1A	NM_004161	RAB1A, member RAS oncogene family	0.9580841	48	0.9926878	5.246875
RAB22A	NM_020673	RAB22A, member RAS oncogene family	0.9655891	48	0.9796286	5.771875
RAB27B	NM_004163	RAB27B, member RAS oncogene family	0.9440053	10.13281	0.9737036	3.882031
RAB4A	NM_004578	RAB4A, member RAS oncogene family	0.982114	48	0.9232232	12.90625
RAB6A	NM_001243719	RAB6A, member RAS oncogene family	0.9100703	12.625	0.9797436	6.175
RAB6A	NM_198896	RAB6A, member RAS oncogene family	0.9002584	3.882813	0.9696375	0.2397705
RANBP9	NM_005493	RAN binding protein 9	0.9689439	48	0.9845232	2.9375
RAP1B	NM_015646	RAP1B, member of RAS oncogene family	0.9725648	48	0.9321067	13.125
RAVER2	NM_018211	ribonucleoprotein, PTB-binding 2	0.9847374	13.45	0.966391	6.229688
RBKS	NM_022128	ribokinase	0.9187387	23.6	0.9731579	9.646875
RBM10	NM_001204467	RNA binding motif protein 10	0.9375706	7.985938	0.9798439	3.7875
RBM38	NM_017495	RNA binding motif protein 38	0.974492	3.055469	0.9940361	0.6985352
RBM45	NM_152945	RNA binding motif protein 45	0.9593718	48	0.9061846	18.2125
RELA	NM_021975	v-rel avian reticuloendotheliosis viral oncogene homolog A	0.9296083	6.03125	0.9917921	2.977734
RFC5	NM_007370	replication factor C (activator 1) 5, 36.5kDa	0.9709716	18.5	0.9709989	7.90625
RHEB	NM_005614	Ras homolog enriched in brain	0.9201364	20.6	0.9645144	9.13125
RMI2	NM_152308	RecQ mediated genome instability 2	0.9611953	5.300781	0.9966219	2.608203
RNF126	NM_194460	ring finger protein 126	0.9098781	9.24375	0.9133961	2.289453
RNF145	NM_001199383	ring finger protein 145	0.9869294	10.49063	0.9700686	4.451563
RNF149	NM_173647	ring finger protein 149	0.9824012	48	0.9821745	11.325
RPAP1	NM_015540	RNA polymerase II associated protein 1	0.9930954	32.8875	0.9990726	5.351563
RPE	NM_199229	ribulose-5-phosphate-3-epimerase	0.9553899	20.79063	0.9954483	7.453125
RPL15	NM_001253382	ribosomal protein L15	0.9976079	17.1	0.975449	6.5125
RPP25	NM_017793	ribonuclease P/MRP 25kDa subunit	0.9788717	4.685938	0.999027	2.240625
RPP25L	NM_148178	ribonuclease P/MRP 25kDa subunit-like	0.9820353	5.59375	0.9966538	2.739063
RPUSD3	NM_173659	RNA pseudouridylate synthase domain containing 3	0.9671787	3.622656	0.9646067	0.9559509
RXRA	NM_002957	retinoid X receptor, alpha	0.9734332	8.6125	0.9844344	3.054688
SACM1L	NM_014016	SAC1 suppressor of actin mutations 1-like	0.9396155	48	0.9861831	7.475
SART1	NM_005146	squamous cell carcinoma antigen recognized by T cells 1	0.9049253	16.375	0.987664	7.465625
SAT1	NR_027783	spermidine/spermine N1-acetyltransferase 1	0.9200155	48	0.9811429	0.4895752
SBNO2	NM_001100122	strawberry notch homolog 2	0.9839695	3.075	0.9881887	0.2157227
SCAF1	NM_021228	SR-related CTD-associated factor 1	0.9176846	4.59375	0.9749566	1.849219
SCFD1	NM_016106	sec1 family domain containing 1	0.9631297	21.35	0.9915931	9.4375
SCFD2	NM_152540	sec1 family domain containing 2	0.9417519	24.95625	0.995721	8.234375
SDHA	NM_004168	succinate dehydrogenase complex, subunit A, flavoprotein (Fp)	0.9600463	16.64375	0.9970366	7.24375
SEC14L1	NM_001143998	SEC14-like lipid binding 1	0.9744197	20.9375	0.9504112	5.78125
SEL1L	NM_005065	sel-1 suppressor of lin-12-like	0.976177	48	0.9760305	16.3
SEMA3A	NM_006080	sema domain, immunoglobulin domain (Ig), short basic domain, secreted, (semaphorin) 3A	0.9627743	24.27813	0.9951226	6.221875
SERBP1	NM_001018067	SERPINE1 mRNA binding protein 1	0.9948014	9.48125	0.9788166	3.673438
SERBP1	NM_001018069	SERPINE1 mRNA binding protein 1	0.9806101	16.4375	0.9932824	6.009375
SERBP1	NM_015640	SERPINE1 mRNA binding protein 1	0.9289409	26.1875	0.9885788	8.20625
SERPINB9	NM_004155	serpin peptidase inhibitor, clade B (ovalbumin), member 9	0.958401	48	0.9878773	3.903125
SHC1	NM_003029	SHC (Src homology 2 domain containing) transforming protein 1	0.9669899	6.484375	0.9933512	2.259375
SLC10A3	NM_019848	solute carrier family 10, member 3	0.9519761	5.382813	0.9961093	0.241333
SLC15A4	NM_145648	solute carrier family 15 (oligopeptide transporter), member 4	0.9111364	48	0.9887525	4.246875
SLC25A3	NM_213611	solute carrier family 25 (mitochondrial carrier; phosphate carrier), member 3	0.9737442	3.371875	0.9935546	1.660254
SLC25A40	NM_018843	solute carrier family 25, member 40	0.9329318	48	0.9094614	8.5375
SLC2A3	NM_006931	solute carrier family 2 (facilitated glucose transporter), member 3	0.9810173	21.14375	0.9840643	9.2375
SLC30A9	NM_006345	solute carrier family 30 (zinc transporter), member 9	0.9715107	48	0.9658346	19.875
SLC39A3	NM_144564	solute carrier family 39 (zinc transporter), member 3	0.9599983	17.40625	0.9931841	8.275
SLC39A7	NM_006979	solute carrier family 39 (zinc transporter), member 7	0.9462777	48	0.9493915	18.21563
SLC52A3	NM_033409	solute carrier family 52 (riboflavin transporter), member 3	0.9202685	6.96875	0.9736562	2.244922
SMAP1	NM_021940	small ArfGAP 1	0.9830469	9.2125	0.9560447	3.630859
SMARCA1	NM_001282874	SWI/SNF related, matrix associated, actin dependent regulator of chromatin, subfamily a, member 1	0.9224641	48	0.9862349	9.4875
SMARCE1	NM_003079	SWI/SNF related, matrix associated, actin dependent regulator of chromatin, subfamily e, member 1	0.9214825	48	0.9596108	18.4
SMUG1	NM_014311	single-strand-selective monofunctional uracil-DNA glycosylase 1	0.9776669	7.823438	0.9829666	3.190625
SNRNP27	NM_006857	small nuclear ribonucleoprotein 27kDa (U4/U6.U5)	0.9478401	48	0.9875676	4.507813
SNRPB2	NM_003092	small nuclear ribonucleoprotein polypeptide B	0.9856941	17.3	0.9961665	6.915625
SNRPD1	NM_006938	small nuclear ribonucleoprotein D1 polypeptide 16kDa	0.9628322	48	0.9994501	5.920313
SNRPE	NM_003094	small nuclear ribonucleoprotein polypeptide E	0.9016688	48	0.9902669	18.05938
SP100	NM_001080391	SP100 nuclear antigen	0.9515618	19.2375	0.9875344	7.2
SP2	NM_003110	Sp2 transcription factor	0.9618373	5.673438	0.9892188	2.798438
SPG21	NM_016630	spastic paraplegia 21 (autosomal recessive, Mast syndrome)	0.9380025	11.17813	0.9292842	4.539844
SQRDL	NM_021199	sulfide quinone reductase-like	0.914196	14.225	0.9847724	0.490918
SRC	NM_198291	SRC proto-oncogene, non-receptor tyrosine kinase	0.9571809	3.65625	0.9218623	1.234814
SRP54	NM_003136	signal recognition particle 54kDa	0.976036	48	0.9740907	8.746875
SRSF1	NM_006924	serine/arginine-rich splicing factor 1	0.9927087	20.59375	0.9568462	9.4
SRSF10	NM_006625	serine/arginine-rich splicing factor 10	0.9255707	48	0.987504	7.51875
SSR3	NM_007107	signal sequence receptor, gamma (translocon-associated protein gamma)	0.9780011	48	0.995135	15.6875
STAT1	NM_007315	signal transducer and activator of transcription 1, 91kDa	0.985744	30.19375	0.9989173	12.0125
STC2	NM_003714	stanniocalcin 2	0.9436926	3.60625	0.9267659	1.161914
STK3	NM_006281	serine/threonine kinase 3	0.9539725	48	0.9964752	5.914063
SUPT4H1	NM_003168	suppressor of Ty 4 homolog 1	0.9556864	48	0.993147	16.06875
TAF12	NM_005644	TAF12 RNA polymerase II, TATA box binding protein (TBP)-associated factor, 20kDa	0.954497	48	0.9769382	14.65
TARBP2	NM_134323	TAR (HIV-1) RNA binding protein 2	0.9585771	9.76875	0.9511885	4.375
TATDN1	NM_032026	TatD DNase domain containing 1	0.9700475	48	0.9826685	12.05313
TBC1D25	NM_002536	TBC1 domain family, member 25	0.9315259	48	0.9352804	2.776563
TBL2	NM_012453	transducin (beta)-like 2	0.9943273	8.925	0.9928632	3.629688
TCHP	NM_001143852	trichoplein, keratin filament binding	0.9631185	3.632813	0.9572875	1.688477
TEF	NM_003216	thyrotrophic embryonic factor	0.9975813	4.53125	0.9803367	2.254688
THEM6	NM_016647	thioesterase superfamily member 6	0.9609038	3.042188	0.9579652	1.300781
TLDC1	NM_020947	TBC/LysM-associated domain containing 1	0.9960682	6.70625	0.9913494	3.051563
TMBIM4	NM_016056	transmembrane BAX inhibitor motif containing 4	0.9775831	20.425	0.9862102	9.353125
TMEM33	NM_018126	transmembrane protein 33	0.9793764	26.4875	0.9888882	6.8
TNFAIP1	NM_021137	tumor necrosis factor, alpha-induced protein 1	0.9594551	3.152344	0.9869986	1.522266
TNFRSF12A	NM_016639	tumor necrosis factor receptor superfamily, member 12A	0.9448193	4.134375	0.9698248	2.020898
TOM1L2	NM_001082968	target of myb1 like 2 membrane trafficking protein	0.9410915	11.96406	0.9954211	2.706641
TOMM20	NM_014765	translocase of outer mitochondrial membrane 20 homolog	0.9664496	48	0.9955242	10.20625
TONSL	NM_013432	tonsoku-like, DNA repair protein	0.9323662	5.715625	0.9200329	2.436719
TOP1	NM_003286	topoisomerase (DNA) I	0.9735202	48	0.9709782	16.975
TOR1AIP2	NM_001199260	torsin A interacting protein 2	0.913983	14.57656	0.9015914	0.786377
TOR4A	NM_017723	torsin family 4, member A	0.9918117	3.566406	0.9918585	1.499512
TP53	NM_001276760	tumor protein p53	0.9579463	13.8875	0.9800463	6.93125
TPMT	NM_000367	thiopurine S-methyltransferase	0.9391579	48	0.9862431	23.7375
TPRG1L	NM_182752	tumor protein p63 regulated 1-like	0.9801168	26.6	0.9940553	12.41875
TRAF2	NM_021138	TNF receptor-associated factor 2	0.985067	3.707031	0.9354335	0.31875
TRAK1	NM_014965	trafficking protein, kinesin binding 1	0.9061123	15.15	0.9534797	5.475
TRAPPC12	NM_016030	trafficking protein particle complex 12	0.9084953	6.13125	0.994173	2.894141
TRIM7	NM_033342	tripartite motif containing 7	0.9205984	15.2875	0.9913134	6.239063
TRIM8	NM_030912	tripartite motif containing 8	0.9561034	3.235547	0.9603708	1.611426
TRNT1	NM_182916	tRNA nucleotidyl transferase, CCA-adding, 1	0.9713511	6.71875	0.9837653	2.805078
TSG101	NM_006292	tumor susceptibility 101	0.9880366	48	0.9970337	7.7875
TTC33	NM_012382	tetratricopeptide repeat domain 33	0.9669346	48	0.9938817	9.475
TUSC2	NM_007275	tumor suppressor candidate 2	0.9646909	19.1	0.9327356	4.959375
TXNRD1	NM_182743	thioredoxin reductase 1	0.9820323	7.975	0.934746	3.51875
UBALD2	NM_182565	UBA-like domain containing 2	0.933292	3.363281	0.9810348	1.661719
UBE2K	NM_005339	ubiquitin-conjugating enzyme E2K	0.9403028	48	0.9409883	18.4
UBE2L3	NM_003347	ubiquitin-conjugating enzyme E2L 3	0.9399743	48	0.969269	23.775
UBE2Q1	NM_017582	ubiquitin-conjugating enzyme E2Q family member 1	0.9657105	48	0.993876	6.859375
UBE2S	NM_014501	ubiquitin-conjugating enzyme E2S	0.904126	12.225	0.9741265	1.973438
UBE2V2	NM_003350	ubiquitin-conjugating enzyme E2 variant 2	0.9843193	48	0.9871376	17.025
UBTF	NM_014233	upstream binding transcription factor, RNA polymerase I	0.987412	11.825	0.9973128	4.410938
UFD1L	NM_005659	ubiquitin fusion degradation 1 like	0.9043559	48	0.9828553	14.5
USP14	NM_005151	ubiquitin specific peptidase 14 (tRNA-guanine transglycosylase)	0.956522	17.7	0.9544421	8.428125
VAV1	NM_001258207	vav 1 guanine nucleotide exchange factor	0.9371606	8.86875	0.9735095	4.374219
VMP1	NM_030938	vacuole membrane protein 1	0.9634843	38.64375	0.9995473	17.4125
VPS8	NM_015303	vacuolar protein sorting 8 homolog	0.9723481	31.84375	0.9620148	12.55
WASF2	NM_006990	WAS protein family, member 2	0.9505541	25.59688	0.9817465	7.44375
WBP11	NM_016312	WW domain binding protein 11	0.9358335	6.521875	0.9846931	2.905078
WBP5	NM_001006613	WW domain binding protein 5	0.9800489	48	0.9735048	18.11875
WDR5	NM_052821	WD repeat domain 5	0.9317136	48	0.9349956	12.9
WRNIP1	NM_020135	Werner helicase interacting protein 1	0.9272903	21.4625	0.9990803	7.410938
XAB2	NM_020196	XPA binding protein 2	0.9306804	12.13438	0.9932986	5.871875
XPO5	NM_020750	exportin 5	0.9225587	48	0.9675373	20.9
XPOT	NM_007235	exportin, tRNA	0.9606603	18.125	0.9589251	9.05
XYLT2	NM_022167	xylosyltransferase II	0.9881569	4.789844	0.9894582	1.867969
YWHAE	NM_006761	tyrosine 3-monooxygenase/tryptophan 5-monooxygenase activation protein, epsilon	0.9697203	48	0.9931724	12.475
ZFAND3	NM_021943	zinc finger, AN1-type domain 3	0.9470029	48	0.9956639	9.1375
ZFYVE21	NM_024071	zinc finger, FYVE domain containing 21	0.9511762	10.43438	0.9929848	4.3
ZNF524	NM_153219	zinc finger protein 524	0.9541884	2.71875	0.955633	0.9232666
ZNF75A	NM_153028	zinc finger protein 75a	0.9958731	2.603516	0.9103627	0.3832031
ZNHIT3	NR_104009	zinc finger, HIT-type containing 3	0.9242659	19.75	0.9367734	7.10625
		Part B - Destabilized mRNAs
Gene Name	RefSeq_id	Description	r² in Sc cell line	Half life in Sc cell line (h)	r² in Sh cell line	Half life in Sh cell line (h)
ABCC4	NM_005845	ATP-Binding Cassette, Sub-Family C (CFTR/MRP), Member 4	0.9676805	11.4313	0.9936689	24.775
AZIN1	NM_148174	antizyme inhibitor 1	0.9960101	3.23438	0.996099	6.62812
C9orf72	NM_018325	Homo sapiens chromosome 9 open reading frame 72	0.986922	3.51406	0.9830384	10.8125
CAD	NM_004341	carbamoyl-phosphate synthetase 2, aspartate transcarbamylase, and dihydroorotase	0.9483599	22.5844	0.9341148	48
CARHSP1	NM_001042476	calcium regulated heat stable protein 1, 24kDa	0.9555773	11.75	0.9596389	48
CBX6	NM_014292	chromobox homolog 6	0.9683306	13.8187	0.9173209	48
CENPF	NM_016343	centromere protein F, 350/400kDa	0.9779589	3.55273	0.9913757	10.425
CPNE8	NM_153634	copine VIII	0.9474303	22.0625	0.9532595	48
CPOX	NM_000097	coproporphyrinogen oxidase	0.9706122	11.65	0.9953067	24.75
DBNDD2	NM_001197139	dysbindin (dystrobrevin binding protein 1) domain containing 2	0.9223177	5.53125	0.9251022	11.0875
DESI2	NM_016076	desumoylating isopeptidase 2	0.9522366	3.56797	0.9783344	7.34063
DNAJA3	NM_001135110	DnaJ (Hsp40) homolog, subfamily A, member 3	0.9862648	11.5687	0.9178605	48
DROSHA	NM_001100412	drosha, ribonuclease type III	0.9565142	4.15	0.9498412	8.48125
EIF2AK1	NM_014413	eukaryotic translation initiation factor 2-alpha kinase 1	0.9861818	11.4688	0.9506983	25.1
FBXO16	NM_172366	F-box protein 16	0.9486028	5.68281	0.9288368	11.975
FBXO21	NM_033624	F-box protein 21	0.9706276	3.01641	0.9726519	6.49375
GBF1	NM_001199379	golgi brefeldin A resistant guanine nucleotide exchange factor 1	0.9982783	3.22187	0.9826926	7.625
GMPR2	NM_001002000	guanosine monophosphate reductase 2	0.9326271	5.96563	0.9577318	17.3062
GNPDA2	NM_138335	glucosamine-6-phosphate deaminase 2	0.9260034	5.11875	0.9310133	17.5312
GPR126	NM_020455	adhesion G protein-coupled receptor G6	0.9328564	17.55	0.9477465	48
GUF1	NM_021927	GUF1 homolog, GTPase	0.9881887	20.9	0.9482761	48
IKBKB	NM_001556	inhibitor of kappa light polypeptide gene enhancer in B-cells, kinase beta	0.9682504	6.81094	0.9088348	15.4313
INPP5A	NM_005539	inositol polyphosphate-5-phosphatase A	0.9601394	20.8125	0.9819131	48
MICALL1	NM_033386	MICAL-like 1	0.9823785	21.7375	0.9206188	48
MORF4L2	NM_012286	mortality factor 4 like 2	0.9758555	8.23438	0.939503	18.1375
MORF4L2	NM_001142423	mortality factor 4 like 2	0.9993278	21.95	0.9292816	48
MRPL1	NM_020236	mitochondrial ribosomal protein L1	0.9030041	4.45078	0.9846065	11.9531
MTBP	NM_022045	MDM2 binding protein	0.9696672	12.95	0.9396825	48
MYBBP1A	NM_014520	MYB binding protein (P160) 1a	0.9635172	22.825	0.9039503	48
PDCD11	NM_014976	programmed cell death 11	0.9660466	16.9531	0.9886918	48
PDCL	NM_005388	phosducin-like	0.9893933	6.90625	0.9870672	15.275
PDRG1	NM_030815	p53 and DNA-damage regulated 1	0.9980827	9	0.990154	25.1
PDSS2	NM_020381	prenyl (decaprenyl) diphosphate synthase, subunit 2	0.9234265	6.2875	0.9872785	36.75
PIP4K2B	NM_003559	phosphatidylinositol-5-phosphate 4-kinase, type II, beta	0.978809	7.32656	0.983868	48
PLEKHA1	NM_021622	pleckstrin homology domain containing, family A (phosphoinositide binding specific) member 1	0.9991274	4.70391	0.9271349	48
PPHLN1	NM_201439	periphilin 1	0.9461918	5.87812	0.9206188	40.1
PTGES3	NM_001282601	prostaglandin E synthase 3 (cytosolic)	0.9195704	7.69844	0.9695741	19.5875
PURB	NM_033224	purine-rich element binding protein B	0.9581753	16.8906	0.957717	48
SEPT9	NM_001113491	septin 9	0.9458868	6.75	0.9865643	48
SH3BP5L	NM_030645	SH3-binding domain protein 5-like	0.9694894	10.925	0.9322896	48
SS18	NM_005637	synovial sarcoma translocation, chromosome 18	0.9750072	16.4297	0.9041573	48
STK4	NM_006282	serine/threonine kinase 4	0.9879104	4.2125	0.9782743	48
TAF13	NM_005645	TAF13 RNA polymerase II, TATA box binding protein (TBP)-associated factor, 18kDa	0.9260305	18.2625	0.9541438	48
TASP1	NM_017714	taspase, threonine aspartase, 1	0.9794971	4.58125	0.989725	9.5875
TMEM110	NM_198563	transmembrane protein 110	0.9299972	14.95	0.9760274	48
TNFRSF10B	NM_003842	tumor necrosis factor receptor superfamily, member 10b	0.9749445	17.4	0.9410102	48
TNFRSF10B	NM_147187	tumor necrosis factor receptor superfamily, member 10b	0.9674376	21.7625	0.900528	48
TOMM40L	NM_032174	translocase of outer mitochondrial membrane 40 homolog (yeast)-like	0.997401	10.1	0.991723	21.2437
TRAK2	NM_015049	trafficking protein, kinesin binding 2	0.9661761	23.2531	0.9536688	48
TRAPPC6B	NM_001079537	trafficking protein particle complex 6B	0.9519282	14.0875	0.9070217	48
TTL	NM_153712	tubulin tyrosine ligase	0.9943382	6.67188	0.9601202	48
USP20	NM_001110303	ubiquitin specific peptidase 20	0.9281098	16.675	0.9313933	33.8
VHL	NM_000551	von Hippel-Lindau tumor suppressor, E3 ubiquitin protein ligase	0.9756435	21.25	0.9215598	48
WDR55	NM_017706	WD repeat domain 55	0.9852775	13.1813	0.9204676	48
XPO4	NM_022459	exportin 4	0.9124377	11.8063	0.9913519	48
