# Supplementary material for: Galectin-3 modulates epithelial cell adaptation to stress at the ER-mitochondria interface
Source: Cell Death Dis. 2020 May 12;11(5):360. doi: 10.1038/s41419-020-2556-3 (PMC7217954; doi:10.1038/s41419-020-2556-3)
Supplement: Supplementary file 3 — S2 [file 41419_2020_2556_MOESM3_ESM.xlsx]

## Sheet: GSEA analysis
		Table S2
GSEA Analysis on Gal-3 stabilized/destabilized mRNAs
Collection(s):	Cellular Component
# overlaps shown:	20
# genesets in collections:	580
# genes in comparison (n):	408
# genes in universe (N):	45956
Gene Set Name	# Genes in Gene Set (K)	Description	# Genes in Overlap (k)	k/K	p-value	FDR q-value	log10 p value
GO_NUCLEOLUS	848	A small, dense body one or more of which are present in the nucleus of eukaryotic cells. It is rich in RNA and protein, is not bounded by a limiting membrane, and is not seen during mitosis. Its prime function is the transcription of the nucleolar DNA into 45S ribosomal-precursor RNA, the processing of this RNA into 5.8S, 18S, and 28S components of ribosomal RNA, and the association of these comp…	47	0.0554	2.16E-23	1.25E-20	-22.6655
GO_MITOCHONDRION	1633	A semiautonomous, self replicating organelle that occurs in varying numbers, shapes, and sizes in the cytoplasm of virtually all eukaryotic cells. It is notably the site of tissue respiration.	58	0.0355	3.03E-19	8.79E-17	-18.5186
GO_CATALYTIC_COMPLEX	1038	A protein complex which is capable of catalytic activity.	45	0.0434	2.77E-18	5.36E-16	-17.5575
GO_CYTOSKELETON	1967	Any of the various filamentous elements that form the internal framework of cells, and typically remain after treatment of the cells with mild detergent to remove membrane constituents and soluble components of the cytoplasm. The term embraces intermediate filaments, microfilaments, microtubules, the microtrabecular lattice, and other structures characterized by a polymeric filamentous nature and…	61	0.0310	2.11E-17	3.06E-15	-16.6757
GO_TRANSFERASE_COMPLEX	703	A protein complex capable of catalyzing the transfer of a group, e.g. a methyl group, glycosyl group, acyl group, phosphorus-containing, or other groups, from one compound (generally regarded as the donor) to another compound (generally regarded as the acceptor).	34	0.0484	1.95E-15	2.02E-13	-14.71
GO_ENDOPLASMIC_RETICULUM	1631	The irregular network of unit membranes, visible only by electron microscopy, that occurs in the cytoplasm of many eukaryotic cells. The membranes form a complex meshwork of tubular channels, which are often expanded into slitlike cavities called cisternae. The ER takes two forms, rough (or granular), with ribosomes adhering to the outer surface, and smooth (with no ribosomes attached).	52	0.0319	2.09E-15	2.02E-13	-14.6799
GO_ENVELOPE	1090	A multilayered structure surrounding all or part of a cell; encompasses one or more lipid bilayers, and may include a cell wall layer; also includes the space between layers.	41	0.0376	1.16E-14	9.64E-13	-13.9355
GO_CYTOSKELETAL_PART	1436	Any constituent part of the cytoskeleton, a cellular scaffolding or skeleton that maintains cell shape, enables some cell motion (using structures such as flagella and cilia), and plays important roles in both intra-cellular transport (e.g. the movement of vesicles and organelles) and cellular division. Includes constituent parts of intermediate filaments, microfilaments, microtubules, and the mi…	47	0.0327	2.03E-14	1.47E-12	-13.6925
GO_MICROTUBULE_CYTOSKELETON	1068	The part of the cytoskeleton (the internal framework of a cell) composed of microtubules and associated proteins.	40	0.0375	2.87E-14	1.85E-12	-13.5421
GO_MICROTUBULE_ORGANIZING_CENTER	623	An intracellular structure that can catalyze gamma-tubulin-dependent microtubule nucleation and that can anchor microtubules by interacting with their minus ends, plus ends or sides.	30	0.0482	1.04E-13	6.01E-12	-12.983
GO_RIBONUCLEOPROTEIN_COMPLEX	721	A macromolecular complex containing both protein and RNA molecules.	32	0.0444	1.39E-13	7.34E-12	-12.857
Gene/Gene Set Overlap Matrix
Entrez Gene Id	Gene Symbol	Gene Description	GO_NUCLEOLUS	GO_MITOCHONDRION	GO_CATALYTIC_COMPLEX	GO_CYTOSKELETON	GO_TRANSFERASE_COMPLEX	GO_ENDOPLASMIC_RETICULUM	GO_ENVELOPE	GO_CYTOSKELETAL_PART	GO_MICROTUBULE_CYTOSKELETON	GO_MICROTUBULE_ORGANIZING_CENTER	GO_RIBONUCLEOPROTEIN_COMPLEX
7157	TP53	tumor protein p53	GO_NUCLEOLUS	GO_MITOCHONDRION	GO_CATALYTIC_COMPLEX		GO_TRANSFERASE_COMPLEX	GO_ENDOPLASMIC_RETICULUM
5250	SLC25A3	solute carrier family 25 (mitochondrial carrier; phosphate carrier), member 3	GO_NUCLEOLUS	GO_MITOCHONDRION					GO_ENVELOPE
57019	GSE	cytokine induced apoptosis inhibitor 1	GO_NUCLEOLUS	GO_MITOCHONDRION					GO_ENVELOPE
64769	MEAF6	MYST/Esa1-associated factor 6	GO_NUCLEOLUS		GO_CATALYTIC_COMPLEX	GO_CYTOSKELETON	GO_TRANSFERASE_COMPLEX			GO_CYTOSKELETAL_PART	GO_MICROTUBULE_CYTOSKELETON	GO_MICROTUBULE_ORGANIZING_CENTER
7126	TNFAIP1	tumor necrosis factor, alpha-induced protein 1 (endothelial)	GO_NUCLEOLUS		GO_CATALYTIC_COMPLEX		GO_TRANSFERASE_COMPLEX
125476	INO80C	INO80 complex subunit C	GO_NUCLEOLUS		GO_CATALYTIC_COMPLEX		GO_TRANSFERASE_COMPLEX
6884	TAF13	TAF13 RNA polymerase II, TATA box binding protein (TBP)-associated factor, 18kDa	GO_NUCLEOLUS		GO_CATALYTIC_COMPLEX		GO_TRANSFERASE_COMPLEX
9643	MORF4L2	mortality factor 4 like 2	GO_NUCLEOLUS		GO_CATALYTIC_COMPLEX		GO_TRANSFERASE_COMPLEX
29102	DROSHA	drosha, ribonuclease type III	GO_NUCLEOLUS		GO_CATALYTIC_COMPLEX
7430	EZR	ezrin	GO_NUCLEOLUS			GO_CYTOSKELETON				GO_CYTOSKELETAL_PART	GO_MICROTUBULE_CYTOSKELETON	GO_MICROTUBULE_ORGANIZING_CENTER
22948	CCT5	chaperonin containing TCP1, subunit 5 (epsilon)	GO_NUCLEOLUS			GO_CYTOSKELETON				GO_CYTOSKELETAL_PART	GO_MICROTUBULE_CYTOSKELETON	GO_MICROTUBULE_ORGANIZING_CENTER
4771	NF2	neurofibromin 2 (merlin)	GO_NUCLEOLUS			GO_CYTOSKELETON				GO_CYTOSKELETAL_PART
5000	ORC4	origin recognition complex, subunit 4	GO_NUCLEOLUS			GO_CYTOSKELETON
5371	PML	promyelocytic leukemia	GO_NUCLEOLUS					GO_ENDOPLASMIC_RETICULUM	GO_ENVELOPE
92140	MTDH	metadherin	GO_NUCLEOLUS					GO_ENDOPLASMIC_RETICULUM	GO_ENVELOPE
81671	VMP1	vacuole membrane protein 1	GO_NUCLEOLUS					GO_ENDOPLASMIC_RETICULUM
6729	SRP54	signal recognition particle 54kDa	GO_NUCLEOLUS										GO_RIBONUCLEOPROTEIN_COMPLEX
1736	DKC1	dyskeratosis congenita 1, dyskerin	GO_NUCLEOLUS										GO_RIBONUCLEOPROTEIN_COMPLEX
7150	TOP1	topoisomerase (DNA) I	GO_NUCLEOLUS										GO_RIBONUCLEOPROTEIN_COMPLEX
6629	SNRPB2	small nuclear ribonucleoprotein polypeptide B	GO_NUCLEOLUS										GO_RIBONUCLEOPROTEIN_COMPLEX
1655	DDX5	DEAD (Asp-Glu-Ala-Asp) box polypeptide 5	GO_NUCLEOLUS										GO_RIBONUCLEOPROTEIN_COMPLEX
1665	DHX15	DEAH (Asp-Glu-Ala-His) box polypeptide 15	GO_NUCLEOLUS										GO_RIBONUCLEOPROTEIN_COMPLEX
4809	NHP2L1	NHP2 non-histone chromosome protein 2-like 1 (S. cerevisiae)	GO_NUCLEOLUS										GO_RIBONUCLEOPROTEIN_COMPLEX
22984	PDCD11	programmed cell death 11	GO_NUCLEOLUS										GO_RIBONUCLEOPROTEIN_COMPLEX
51077	FCF1	FCF1 small subunit (SSU) processome component homolog (S. cerevisiae)	GO_NUCLEOLUS										GO_RIBONUCLEOPROTEIN_COMPLEX
7251	TSG101	tumor susceptibility gene 101	GO_NUCLEOLUS
387680	FAM21A	family with sequence similarity 21, member A	GO_NUCLEOLUS
6672	SP100	SP100 nuclear antigen	GO_NUCLEOLUS
4298	MLLT1	myeloid/lymphoid or mixed-lineage leukemia (trithorax homolog, Drosophila); translocated to, 1	GO_NUCLEOLUS
91949	COG7	component of oligomeric golgi complex 7	GO_NUCLEOLUS
5359	PLSCR1	phospholipid scramblase 1	GO_NUCLEOLUS
6772	STAT1	signal transducer and activator of transcription 1, 91kDa	GO_NUCLEOLUS
1677	DFFB	DNA fragmentation factor, 40kDa, beta polypeptide (caspase-activated DNase)	GO_NUCLEOLUS
10438	C1D	C1D nuclear receptor corepressor	GO_NUCLEOLUS
51013	EXOSC1	exosome component 1	GO_NUCLEOLUS
5307	PITX1	paired-like homeodomain 1	GO_NUCLEOLUS
7343	UBTF	upstream binding transcription factor, RNA polymerase I	GO_NUCLEOLUS
10514	MYBBP1A	MYB binding protein (P160) 1a	GO_NUCLEOLUS
2130	EWSR1	Ewing sarcoma breakpoint region 1	GO_NUCLEOLUS
23583	SMUG1	single-strand-selective monofunctional uracil-DNA glycosylase 1	GO_NUCLEOLUS
29997	GLTSCR2	glioma tumor suppressor candidate region gene 2	GO_NUCLEOLUS
4601	MXI1	MAX interactor 1	GO_NUCLEOLUS
5073	PARN	poly(A)-specific ribonuclease	GO_NUCLEOLUS
54478	FAM64A	family with sequence similarity 64, member A	GO_NUCLEOLUS
54853	WDR55	WD repeat domain 55	GO_NUCLEOLUS
57647	DHX37	DEAH (Asp-Glu-Ala-His) box polypeptide 37	GO_NUCLEOLUS
81691	LOC81691	exonuclease NEF-sp	GO_NUCLEOLUS
3303	HSPA1A	heat shock 70kDa protein 1A		GO_MITOCHONDRION	GO_CATALYTIC_COMPLEX	GO_CYTOSKELETON	GO_TRANSFERASE_COMPLEX			GO_CYTOSKELETAL_PART	GO_MICROTUBULE_CYTOSKELETON	GO_MICROTUBULE_ORGANIZING_CENTER
9093	DNAJA3	DnaJ (Hsp40) homolog, subfamily A, member 3		GO_MITOCHONDRION	GO_CATALYTIC_COMPLEX	GO_CYTOSKELETON	GO_TRANSFERASE_COMPLEX			GO_CYTOSKELETAL_PART
8655	DYNLL1	dynein, light chain, LC8-type 1		GO_MITOCHONDRION	GO_CATALYTIC_COMPLEX	GO_CYTOSKELETON				GO_CYTOSKELETAL_PART	GO_MICROTUBULE_CYTOSKELETON	GO_MICROTUBULE_ORGANIZING_CENTER
7428	VHL	von Hippel-Lindau tumor suppressor		GO_MITOCHONDRION	GO_CATALYTIC_COMPLEX		GO_TRANSFERASE_COMPLEX	GO_ENDOPLASMIC_RETICULUM
4967	OGDH	oxoglutarate (alpha-ketoglutarate) dehydrogenase (lipoamide)		GO_MITOCHONDRION	GO_CATALYTIC_COMPLEX		GO_TRANSFERASE_COMPLEX		GO_ENVELOPE
57107	PDSS2	prenyl (decaprenyl) diphosphate synthase, subunit 2		GO_MITOCHONDRION	GO_CATALYTIC_COMPLEX		GO_TRANSFERASE_COMPLEX
790955	C11orf83	chromosome 11 open reading frame 83		GO_MITOCHONDRION	GO_CATALYTIC_COMPLEX				GO_ENVELOPE
6389	SDHA	succinate dehydrogenase complex, subunit A, flavoprotein (Fp)		GO_MITOCHONDRION	GO_CATALYTIC_COMPLEX				GO_ENVELOPE
5663	PSEN1	presenilin 1		GO_MITOCHONDRION		GO_CYTOSKELETON		GO_ENDOPLASMIC_RETICULUM	GO_ENVELOPE	GO_CYTOSKELETAL_PART	GO_MICROTUBULE_CYTOSKELETON	GO_MICROTUBULE_ORGANIZING_CENTER
23568	ARL2BP	ADP-ribosylation factor-like 2 binding protein		GO_MITOCHONDRION		GO_CYTOSKELETON			GO_ENVELOPE	GO_CYTOSKELETAL_PART	GO_MICROTUBULE_CYTOSKELETON	GO_MICROTUBULE_ORGANIZING_CENTER
6714	SRC	v-src sarcoma (Schmidt-Ruppin A-2) viral oncogene homolog (avian)		GO_MITOCHONDRION		GO_CYTOSKELETON			GO_ENVELOPE	GO_CYTOSKELETAL_PART
5594	MAPK1	mitogen-activated protein kinase 1		GO_MITOCHONDRION		GO_CYTOSKELETON				GO_CYTOSKELETAL_PART	GO_MICROTUBULE_CYTOSKELETON	GO_MICROTUBULE_ORGANIZING_CENTER
84260	TCHP	trichoplein, keratin filament binding		GO_MITOCHONDRION		GO_CYTOSKELETON				GO_CYTOSKELETAL_PART	GO_MICROTUBULE_CYTOSKELETON	GO_MICROTUBULE_ORGANIZING_CENTER
7531	YWHAE	tyrosine 3-monooxygenase/tryptophan 5-monooxygenase activation protein, epsilon polypeptide		GO_MITOCHONDRION		GO_CYTOSKELETON				GO_CYTOSKELETAL_PART	GO_MICROTUBULE_CYTOSKELETON
5298	PI4KB	phosphatidylinositol 4-kinase, catalytic, beta		GO_MITOCHONDRION				GO_ENDOPLASMIC_RETICULUM	GO_ENVELOPE
79135	APOO	apolipoprotein O		GO_MITOCHONDRION				GO_ENDOPLASMIC_RETICULUM	GO_ENVELOPE
55326	AGPAT5	1-acylglycerol-3-phosphate O-acyltransferase 5 (lysophosphatidic acid acyltransferase, epsilon)		GO_MITOCHONDRION				GO_ENDOPLASMIC_RETICULUM	GO_ENVELOPE
224	ALDH3A2	aldehyde dehydrogenase 3 family, member A2		GO_MITOCHONDRION				GO_ENDOPLASMIC_RETICULUM	GO_ENVELOPE
664	BNIP3	BCL2/adenovirus E1B 19kDa interacting protein 3		GO_MITOCHONDRION				GO_ENDOPLASMIC_RETICULUM	GO_ENVELOPE
8729	GBF1	golgi brefeldin A resistant guanine nucleotide exchange factor 1		GO_MITOCHONDRION				GO_ENDOPLASMIC_RETICULUM
4938	OAS1	2'-5'-oligoadenylate synthetase 1, 40/46kDa		GO_MITOCHONDRION				GO_ENDOPLASMIC_RETICULUM
64342	HS1BP3	HCLS1 binding protein 3		GO_MITOCHONDRION				GO_ENDOPLASMIC_RETICULUM
6183	MRPS12	mitochondrial ribosomal protein S12		GO_MITOCHONDRION					GO_ENVELOPE				GO_RIBONUCLEOPROTEIN_COMPLEX
64968	MRPS6	mitochondrial ribosomal protein S6		GO_MITOCHONDRION					GO_ENVELOPE				GO_RIBONUCLEOPROTEIN_COMPLEX
65008	MRPL1	mitochondrial ribosomal protein L1		GO_MITOCHONDRION					GO_ENVELOPE				GO_RIBONUCLEOPROTEIN_COMPLEX
55173	MRPS10	mitochondrial ribosomal protein S10		GO_MITOCHONDRION					GO_ENVELOPE				GO_RIBONUCLEOPROTEIN_COMPLEX
2110	ETFDH	electron-transferring-flavoprotein dehydrogenase		GO_MITOCHONDRION					GO_ENVELOPE
9804	TOMM20	translocase of outer mitochondrial membrane 20 homolog (yeast)		GO_MITOCHONDRION					GO_ENVELOPE
51566	ARMCX3	armadillo repeat containing, X-linked 3		GO_MITOCHONDRION					GO_ENVELOPE
1371	CPOX	coproporphyrinogen oxidase		GO_MITOCHONDRION					GO_ENVELOPE
55972	SLC25A40	solute carrier family 25, member 40		GO_MITOCHONDRION					GO_ENVELOPE
58472	SQRDL	sulfide quinone reductase-like (yeast)		GO_MITOCHONDRION					GO_ENVELOPE
60558	GUF1	GUF1 GTPase homolog (S. cerevisiae)		GO_MITOCHONDRION					GO_ENVELOPE
84134	TOMM40L	translocase of outer mitochondrial membrane 40 homolog (yeast)-like		GO_MITOCHONDRION					GO_ENVELOPE
153768	PRELID2	PRELI domain containing 2		GO_MITOCHONDRION					GO_ENVELOPE
2671	GFER	growth factor, augmenter of liver regeneration		GO_MITOCHONDRION					GO_ENVELOPE
23786	BCL2L13	BCL2-like 13 (apoptosis facilitator)		GO_MITOCHONDRION					GO_ENVELOPE
6464	SHC1	SHC (Src homology 2 domain containing) transforming protein 1		GO_MITOCHONDRION
22906	TRAK1	trafficking protein, kinesin binding 1		GO_MITOCHONDRION
66008	TRAK2	trafficking protein, kinesin binding 2		GO_MITOCHONDRION
3419	IDH3A	isocitrate dehydrogenase 3 (NAD+) alpha		GO_MITOCHONDRION
10797	MTHFD2	methylenetetrahydrofolate dehydrogenase (NADP+ dependent) 2, methenyltetrahydrofolate cyclohydrolase		GO_MITOCHONDRION
10965	ACOT2	acyl-CoA thioesterase 2		GO_MITOCHONDRION
51095	TRNT1	tRNA nucleotidyl transferase, CCA-adding, 1		GO_MITOCHONDRION
215	ABCD1	ATP-binding cassette, sub-family D (ALD), member 1		GO_MITOCHONDRION
23600	AMACR	alpha-methylacyl-CoA racemase		GO_MITOCHONDRION
11334	TUSC2	tumor suppressor candidate 2		GO_MITOCHONDRION
285367	RPUSD3	RNA pseudouridylate synthase domain containing 3		GO_MITOCHONDRION
471	ATIC	5-aminoimidazole-4-carboxamide ribonucleotide formyltransferase/IMP cyclohydrolase		GO_MITOCHONDRION
4913	NTHL1	nth endonuclease III-like 1 (E. coli)		GO_MITOCHONDRION
5188	PET112	PET112 homolog (yeast)		GO_MITOCHONDRION
56267	CCBL2	cysteine conjugate-beta lyase 2		GO_MITOCHONDRION
60492	CCDC90B	coiled-coil domain containing 90B		GO_MITOCHONDRION
7296	TXNRD1	thioredoxin reductase 1		GO_MITOCHONDRION
84941	HSH2D	hematopoietic SH2 domain containing		GO_MITOCHONDRION
3304	HSPA1B	heat shock 70kDa protein 1B			GO_CATALYTIC_COMPLEX	GO_CYTOSKELETON	GO_TRANSFERASE_COMPLEX			GO_CYTOSKELETAL_PART	GO_MICROTUBULE_CYTOSKELETON	GO_MICROTUBULE_ORGANIZING_CENTER
5432	POLR2C	polymerase (RNA) II (DNA directed) polypeptide C, 33kDa			GO_CATALYTIC_COMPLEX	GO_CYTOSKELETON	GO_TRANSFERASE_COMPLEX				GO_MICROTUBULE_CYTOSKELETON
2773	GNAI3	guanine nucleotide binding protein (G protein), alpha inhibiting activity polypeptide 3			GO_CATALYTIC_COMPLEX	GO_CYTOSKELETON				GO_CYTOSKELETAL_PART	GO_MICROTUBULE_CYTOSKELETON	GO_MICROTUBULE_ORGANIZING_CENTER
84687	PPP1R9B	protein phosphatase 1, regulatory subunit 9B			GO_CATALYTIC_COMPLEX	GO_CYTOSKELETON
7186	TRAF2	TNF receptor-associated factor 2			GO_CATALYTIC_COMPLEX		GO_TRANSFERASE_COMPLEX	GO_ENDOPLASMIC_RETICULUM
6400	SEL1L	sel-1 suppressor of lin-12-like (C. elegans)			GO_CATALYTIC_COMPLEX		GO_TRANSFERASE_COMPLEX	GO_ENDOPLASMIC_RETICULUM
6635	SNRPE	small nuclear ribonucleoprotein polypeptide E			GO_CATALYTIC_COMPLEX		GO_TRANSFERASE_COMPLEX						GO_RIBONUCLEOPROTEIN_COMPLEX
6632	SNRPD1	small nuclear ribonucleoprotein D1 polypeptide 16kDa			GO_CATALYTIC_COMPLEX		GO_TRANSFERASE_COMPLEX						GO_RIBONUCLEOPROTEIN_COMPLEX
1025	CDK9	cyclin-dependent kinase 9			GO_CATALYTIC_COMPLEX		GO_TRANSFERASE_COMPLEX
9477	MED20	mediator complex subunit 20			GO_CATALYTIC_COMPLEX		GO_TRANSFERASE_COMPLEX
6883	TAF12	TAF12 RNA polymerase II, TATA box binding protein (TBP)-associated factor, 20kDa			GO_CATALYTIC_COMPLEX		GO_TRANSFERASE_COMPLEX
2961	GTF2E2	general transcription factor IIE, polypeptide 2, beta 34kDa			GO_CATALYTIC_COMPLEX		GO_TRANSFERASE_COMPLEX
92105	INTS4	integrator complex subunit 4			GO_CATALYTIC_COMPLEX		GO_TRANSFERASE_COMPLEX
11091	WDR5	WD repeat domain 5			GO_CATALYTIC_COMPLEX		GO_TRANSFERASE_COMPLEX
3551	IKBKB	inhibitor of kappa light polypeptide gene enhancer in B-cells, kinase beta			GO_CATALYTIC_COMPLEX		GO_TRANSFERASE_COMPLEX
79269	DCAF10	DDB1 and CUL4 associated factor 10			GO_CATALYTIC_COMPLEX		GO_TRANSFERASE_COMPLEX
8450	CUL4B	cullin 4B			GO_CATALYTIC_COMPLEX		GO_TRANSFERASE_COMPLEX
8451	CUL4A	cullin 4A			GO_CATALYTIC_COMPLEX		GO_TRANSFERASE_COMPLEX
27338	UBE2S	ubiquitin-conjugating enzyme E2S			GO_CATALYTIC_COMPLEX		GO_TRANSFERASE_COMPLEX
23014	FBXO21	F-box protein 21			GO_CATALYTIC_COMPLEX		GO_TRANSFERASE_COMPLEX
7332	UBE2L3	ubiquitin-conjugating enzyme E2L 3			GO_CATALYTIC_COMPLEX		GO_TRANSFERASE_COMPLEX
219771	CCNY	cyclin Y			GO_CATALYTIC_COMPLEX		GO_TRANSFERASE_COMPLEX
92002	FAM58A	family with sequence similarity 58, member A			GO_CATALYTIC_COMPLEX		GO_TRANSFERASE_COMPLEX
51126	NAA20	N(alpha)-acetyltransferase 20, NatB catalytic subunit			GO_CATALYTIC_COMPLEX		GO_TRANSFERASE_COMPLEX
7336	UBE2V2	ubiquitin-conjugating enzyme E2 variant 2			GO_CATALYTIC_COMPLEX		GO_TRANSFERASE_COMPLEX
6895	TARBP2	TAR (HIV-1) RNA binding protein 2			GO_CATALYTIC_COMPLEX								GO_RIBONUCLEOPROTEIN_COMPLEX
1457	CSNK2A1	casein kinase 2, alpha 1 polypeptide			GO_CATALYTIC_COMPLEX
79913	ACTR5	ARP5 actin-related protein 5 homolog (yeast)			GO_CATALYTIC_COMPLEX
2769	GNA15	guanine nucleotide binding protein (G protein), alpha 15 (Gq class)			GO_CATALYTIC_COMPLEX
51292	GMPR2	guanosine monophosphate reductase 2			GO_CATALYTIC_COMPLEX
998	CDC42	cell division cycle 42 (GTP binding protein, 25kDa)				GO_CYTOSKELETON		GO_ENDOPLASMIC_RETICULUM		GO_CYTOSKELETAL_PART	GO_MICROTUBULE_CYTOSKELETON	GO_MICROTUBULE_ORGANIZING_CENTER	GO_RIBONUCLEOPROTEIN_COMPLEX
22920	KIFAP3	kinesin-associated protein 3				GO_CYTOSKELETON		GO_ENDOPLASMIC_RETICULUM		GO_CYTOSKELETAL_PART	GO_MICROTUBULE_CYTOSKELETON	GO_MICROTUBULE_ORGANIZING_CENTER
1063	CENPF	centromere protein F, 350/400kDa (mitosin)				GO_CYTOSKELETON			GO_ENVELOPE	GO_CYTOSKELETAL_PART	GO_MICROTUBULE_CYTOSKELETON	GO_MICROTUBULE_ORGANIZING_CENTER
5682	PSMA1	proteasome (prosome, macropain) subunit, alpha type, 1				GO_CYTOSKELETON				GO_CYTOSKELETAL_PART	GO_MICROTUBULE_CYTOSKELETON	GO_MICROTUBULE_ORGANIZING_CENTER	GO_RIBONUCLEOPROTEIN_COMPLEX
5119	CHMP1A	chromatin modifying protein 1A				GO_CYTOSKELETON				GO_CYTOSKELETAL_PART	GO_MICROTUBULE_CYTOSKELETON	GO_MICROTUBULE_ORGANIZING_CENTER
1452	CSNK1A1	casein kinase 1, alpha 1				GO_CYTOSKELETON				GO_CYTOSKELETAL_PART	GO_MICROTUBULE_CYTOSKELETON	GO_MICROTUBULE_ORGANIZING_CENTER
1453	CSNK1D	casein kinase 1, delta				GO_CYTOSKELETON				GO_CYTOSKELETAL_PART	GO_MICROTUBULE_CYTOSKELETON	GO_MICROTUBULE_ORGANIZING_CENTER
55755	CDK5RAP2	CDK5 regulatory subunit associated protein 2				GO_CYTOSKELETON				GO_CYTOSKELETAL_PART	GO_MICROTUBULE_CYTOSKELETON	GO_MICROTUBULE_ORGANIZING_CENTER
1499	CTNNB1	catenin (cadherin-associated protein), beta 1, 88kDa				GO_CYTOSKELETON				GO_CYTOSKELETAL_PART	GO_MICROTUBULE_CYTOSKELETON	GO_MICROTUBULE_ORGANIZING_CENTER
805	CALM2	calmodulin 2 (phosphorylase kinase, delta)				GO_CYTOSKELETON				GO_CYTOSKELETAL_PART	GO_MICROTUBULE_CYTOSKELETON	GO_MICROTUBULE_ORGANIZING_CENTER
55212	BBS7	Bardet-Biedl syndrome 7				GO_CYTOSKELETON				GO_CYTOSKELETAL_PART	GO_MICROTUBULE_CYTOSKELETON	GO_MICROTUBULE_ORGANIZING_CENTER
8195	MKKS	McKusick-Kaufman syndrome				GO_CYTOSKELETON				GO_CYTOSKELETAL_PART	GO_MICROTUBULE_CYTOSKELETON	GO_MICROTUBULE_ORGANIZING_CENTER
80254	CEP63	centrosomal protein 63kDa				GO_CYTOSKELETON				GO_CYTOSKELETAL_PART	GO_MICROTUBULE_CYTOSKELETON	GO_MICROTUBULE_ORGANIZING_CENTER
10868	USP20	ubiquitin specific peptidase 20				GO_CYTOSKELETON				GO_CYTOSKELETAL_PART	GO_MICROTUBULE_CYTOSKELETON	GO_MICROTUBULE_ORGANIZING_CENTER
4296	MAP3K11	mitogen-activated protein kinase kinase kinase 11				GO_CYTOSKELETON				GO_CYTOSKELETAL_PART	GO_MICROTUBULE_CYTOSKELETON	GO_MICROTUBULE_ORGANIZING_CENTER
55722	CEP72	centrosomal protein 72kDa				GO_CYTOSKELETON				GO_CYTOSKELETAL_PART	GO_MICROTUBULE_CYTOSKELETON	GO_MICROTUBULE_ORGANIZING_CENTER
92558	CCDC64	coiled-coil domain containing 64				GO_CYTOSKELETON				GO_CYTOSKELETAL_PART	GO_MICROTUBULE_CYTOSKELETON	GO_MICROTUBULE_ORGANIZING_CENTER
91272	BOD1	biorientation of chromosomes in cell division 1				GO_CYTOSKELETON				GO_CYTOSKELETAL_PART	GO_MICROTUBULE_CYTOSKELETON	GO_MICROTUBULE_ORGANIZING_CENTER
54913	RPP25	ribonuclease P/MRP 25kDa subunit				GO_CYTOSKELETON				GO_CYTOSKELETAL_PART	GO_MICROTUBULE_CYTOSKELETON	GO_MICROTUBULE_ORGANIZING_CENTER
55207	ARL8B	ADP-ribosylation factor-like 8B				GO_CYTOSKELETON				GO_CYTOSKELETAL_PART	GO_MICROTUBULE_CYTOSKELETON
9181	ARHGEF2	Rho/Rac guanine nucleotide exchange factor (GEF) 2				GO_CYTOSKELETON				GO_CYTOSKELETAL_PART	GO_MICROTUBULE_CYTOSKELETON
3619	INCENP	inner centromere protein antigens 135/155kDa				GO_CYTOSKELETON				GO_CYTOSKELETAL_PART	GO_MICROTUBULE_CYTOSKELETON
10801	2009-09-01	septin 9				GO_CYTOSKELETON				GO_CYTOSKELETAL_PART	GO_MICROTUBULE_CYTOSKELETON
330	BIRC3	baculoviral IAP repeat containing 3				GO_CYTOSKELETON				GO_CYTOSKELETAL_PART	GO_MICROTUBULE_CYTOSKELETON
9391	CIAO1	cytosolic iron-sulfur protein assembly 1				GO_CYTOSKELETON				GO_CYTOSKELETAL_PART	GO_MICROTUBULE_CYTOSKELETON
6760	SS18	synovial sarcoma translocation, chromosome 18				GO_CYTOSKELETON				GO_CYTOSKELETAL_PART	GO_MICROTUBULE_CYTOSKELETON
10048	RANBP9	RAN binding protein 9				GO_CYTOSKELETON				GO_CYTOSKELETAL_PART	GO_MICROTUBULE_CYTOSKELETON
10096	ACTR3	ARP3 actin-related protein 3 homolog (yeast)				GO_CYTOSKELETON				GO_CYTOSKELETAL_PART
3927	LASP1	LIM and SH3 protein 1				GO_CYTOSKELETON				GO_CYTOSKELETAL_PART
3880	KRT19	keratin 19				GO_CYTOSKELETON				GO_CYTOSKELETAL_PART
830	CAPZA2	capping protein (actin filament) muscle Z-line, alpha 2				GO_CYTOSKELETON				GO_CYTOSKELETAL_PART
286077	FAM83H	family with sequence similarity 83, member H				GO_CYTOSKELETON				GO_CYTOSKELETAL_PART
11252	PACSIN2	protein kinase C and casein kinase substrate in neurons 2				GO_CYTOSKELETON
10163	WASF2	WAS protein family, member 2				GO_CYTOSKELETON
57403	RAB22A	RAB22A, member RAS oncogene family				GO_CYTOSKELETON
203228	C9orf72	chromosome 9 open reading frame 72				GO_CYTOSKELETON
10409	BASP1	brain abundant, membrane attached signal protein 1				GO_CYTOSKELETON
11135	CDC42EP1	CDC42 effector protein (Rho GTPase binding) 1				GO_CYTOSKELETON
26499	PLEK2	pleckstrin 2				GO_CYTOSKELETON
5716	PSMD10	proteasome (prosome, macropain) 26S subunit, non-ATPase, 10				GO_CYTOSKELETON
10463	SLC30A9	solute carrier family 30 (zinc transporter), member 9				GO_CYTOSKELETON
64431	ACTR6	ARP6 actin-related protein 6 homolog (yeast)				GO_CYTOSKELETON
7266	DNAJC7	DnaJ (Hsp40) homolog, subfamily C, member 7				GO_CYTOSKELETON
23200	ATP11B	ATPase, class VI, type 11B						GO_ENDOPLASMIC_RETICULUM	GO_ENVELOPE
22926	ATF6	activating transcription factor 6						GO_ENDOPLASMIC_RETICULUM	GO_ENVELOPE
55161	TMEM33	transmembrane protein 33						GO_ENDOPLASMIC_RETICULUM	GO_ENVELOPE
163590	TOR1AIP2	torsin A interacting protein 2						GO_ENDOPLASMIC_RETICULUM	GO_ENVELOPE
3837	KPNB1	karyopherin (importin) beta 1						GO_ENDOPLASMIC_RETICULUM	GO_ENVELOPE
6009	RHEB	Ras homolog enriched in brain						GO_ENDOPLASMIC_RETICULUM					GO_RIBONUCLEOPROTEIN_COMPLEX
5861	RAB1A	RAB1A, member RAS oncogene family						GO_ENDOPLASMIC_RETICULUM
79139	DERL1	Der1-like domain family, member 1						GO_ENDOPLASMIC_RETICULUM
8396	PIP4K2B	phosphatidylinositol-5-phosphate 4-kinase, type II, beta						GO_ENDOPLASMIC_RETICULUM
22908	SACM1L	SAC1 suppressor of actin mutations 1-like (yeast)						GO_ENDOPLASMIC_RETICULUM
23256	SCFD1	sec1 family domain containing 1						GO_ENDOPLASMIC_RETICULUM
1315	COPB1	coatomer protein complex, subunit beta 1						GO_ENDOPLASMIC_RETICULUM
5870	RAB6A	RAB6A, member RAS oncogene family						GO_ENDOPLASMIC_RETICULUM
64132	XYLT2	xylosyltransferase II						GO_ENDOPLASMIC_RETICULUM
7922	SLC39A7	solute carrier family 39 (zinc transporter), member 7						GO_ENDOPLASMIC_RETICULUM
102	ADAM10	ADAM metallopeptidase domain 10						GO_ENDOPLASMIC_RETICULUM
375346	TMEM110	transmembrane protein 110						GO_ENDOPLASMIC_RETICULUM
26608	TBL2	transducin (beta)-like 2						GO_ENDOPLASMIC_RETICULUM
7353	UFD1L	ubiquitin fusion degradation 1 like (yeast)						GO_ENDOPLASMIC_RETICULUM
50814	NSDHL	NAD(P) dependent steroid dehydrogenase-like						GO_ENDOPLASMIC_RETICULUM
114879	OSBPL5	oxysterol binding protein-like 5						GO_ENDOPLASMIC_RETICULUM
1595	CYP51A1	cytochrome P450, family 51, subfamily A, polypeptide 1						GO_ENDOPLASMIC_RETICULUM
25923	ATL3	atlastin GTPase 3						GO_ENDOPLASMIC_RETICULUM
29929	ALG6	asparagine-linked glycosylation 6, alpha-1,3-glucosyltransferase homolog (S. cerevisiae)						GO_ENDOPLASMIC_RETICULUM
375056	MIA3	melanoma inhibitory activity family, member 3						GO_ENDOPLASMIC_RETICULUM
51528	JKAMP	JNK1/MAPK8-associated membrane protein						GO_ENDOPLASMIC_RETICULUM
6747	SSR3	signal sequence receptor, gamma (translocon-associated protein gamma)						GO_ENDOPLASMIC_RETICULUM
79947	DHDDS	dehydrodolichyl diphosphate synthase						GO_ENDOPLASMIC_RETICULUM
2098	ESD	esterase D						GO_ENDOPLASMIC_RETICULUM
8824	CES2	carboxylesterase 2						GO_ENDOPLASMIC_RETICULUM
122553	TRAPPC6B	trafficking protein particle complex 6B						GO_ENDOPLASMIC_RETICULUM
8614	STC2	stanniocalcin 2						GO_ENDOPLASMIC_RETICULUM
60526	C2orf43	chromosome 2 open reading frame 43						GO_ENDOPLASMIC_RETICULUM
51371	POMP	proteasome maturation protein						GO_ENDOPLASMIC_RETICULUM
11260	XPOT	exportin, tRNA (nuclear export receptor for tRNAs)							GO_ENVELOPE
27101	CACYBP	calcyclin binding protein							GO_ENVELOPE
23588	KLHDC2	kelch domain containing 2							GO_ENVELOPE
80013	FAM188A	family with sequence similarity 188, member A							GO_ENVELOPE
64328	XPO4	exportin 4							GO_ENVELOPE
9092	SART1	squamous cell carcinoma antigen recognized by T cells											GO_RIBONUCLEOPROTEIN_COMPLEX
6426	SRSF1	serine/arginine-rich splicing factor 1											GO_RIBONUCLEOPROTEIN_COMPLEX
51729	WBP11	WW domain binding protein 11											GO_RIBONUCLEOPROTEIN_COMPLEX
10728	PTGES3	prostaglandin E synthase 3 (cytosolic)											GO_RIBONUCLEOPROTEIN_COMPLEX
56949	XAB2	XPA binding protein 2											GO_RIBONUCLEOPROTEIN_COMPLEX
53938	PPIL3	peptidylprolyl isomerase (cyclophilin)-like 3											GO_RIBONUCLEOPROTEIN_COMPLEX
11017	SNRNP27	small nuclear ribonucleoprotein 27kDa (U4/U6.U5)											GO_RIBONUCLEOPROTEIN_COMPLEX
8539	API5	apoptosis inhibitor 5											GO_RIBONUCLEOPROTEIN_COMPLEX
90324	CCDC97	coiled-coil domain containing 97											GO_RIBONUCLEOPROTEIN_COMPLEX
23589	CARHSP1	calcium regulated heat stable protein 1, 24kDa											GO_RIBONUCLEOPROTEIN_COMPLEX
6138	RPL15	ribosomal protein L15											GO_RIBONUCLEOPROTEIN_COMPLEX
11100	HNRNPUL1	heterogeneous nuclear ribonucleoprotein U-like 1											GO_RIBONUCLEOPROTEIN_COMPLEX
3188	HNRNPH2	heterogeneous nuclear ribonucleoprotein H2 (H')											GO_RIBONUCLEOPROTEIN_COMPLEX
GSEA Analysis on Gal-3 stabilized/destabilized mRNAs
Collection(s):	Hallmark
# overlaps shown:	19
# genesets in collections:	50
# genes in comparison (n):	405
# genes in universe (N):	45956
Gene Set Name	# Genes in Gene Set (K)	Description	# Genes in Overlap (k)	k/K	p-value	FDR q-value	log10 value
MYC TARGETS	200	A subgroup of genes regulated by c Myc	17		3.52E-12	1.76E-10	-11.4535
MITOTIC SPLINDLE	200	genes important for mitotic splindle assembly	15		3.87E-10	6.9E-9	-9.41229
UNFOLDED PROTEIN RESPONSE	113	genes up regulated during UPR, a cellular stress response related to the ER	12		4.14E-10	6.9E-9	-9.383
G2M CHECKPOINT	200	genes involved in the G2/M checkpoint	14		3.65E-9	4.56E-8	-8.43771
PROTEIN SECRETION	96	genes involved in protein secretion pathway	8		2.29E-6	2.29E-5	-5.64016
DNA REPAIR	150	genes involved in DNA repair	9		8.16E-6	6.8E-5	-5.08831
HEME METABOLISM	200	genes involved in metabolism of heme	10		1.29E-5	9.01E-5	-4.88941
APOPTOSIS	161	genes mediating programmed cell death by activation of caspases	9		1.44E-5	9.01E-5	-4.84164
COMPLEMENT	200	genes encoding components of the complement system	9		7.87E-5	4.37E-4	-4.10403
GLYCOLYSIS	200	genes encoding proteins involved in glycolysis and gluconeogenesis	8		4.31E-4	1.96E-03	-3.36552
MTORC1 SIGNALING	200	genes up regulated through activation of mTORC1 complex	8		4.31E-4	1.96E-03	-3.36552
CHOLESTEROL HOMEOSTASIS	74	genes involved in cholesterol homeostasis	5		5.07E-4	2.06E-03	-3.29499
FATTY ACID METABOLISM	158	genes encoding proteins involved in fatty acid metabolism	7		5.35E-4	2.06E-03	-3.27165
Gene/Gene Set Overlap Matrix
Entrez Gene Id	Gene Symbol	Gene Description	Hallmark group
7531	YWHAE	tyrosine3 monooxynesase	MYC TARGETS	MITOTIC SPLINDLE
11260	XPOT	exportin, tRNA	MYC TARGETS		UNFOLDED PROTEIN RESPONSE
1973	EIF4A1	eukaryotic translation initiation factor 4A1	MYC TARGETS		UNFOLDED PROTEIN RESPONSE
3376	IARS	isoleucyl tRNA synthetase	MYC TARGETS		UNFOLDED PROTEIN RESPONSE
6426	SRSF1	serine/arginine rich splicing factor1	MYC TARGETS			G2M CHECKPOINT
3837	KPNB1	importin beta1	MYC TARGETS			G2M CHECKPOINT
6632	SNRPD1	small nuclear ribonucleoprotein D1 polypeptide 16kDA	MYC TARGETS			G2M CHECKPOINT
5250	SLC25A3	solute carrier family 25, member 3	MYC TARGETS
10728	PTGES3	prostaglandin E synthase 3	MYC TARGETS
1665	DHX15	DEAH box polypeptide 15	MYC TARGETS
22948	CCT5	chaperonin containing TCP1, subunit 5 (epsilon)	MYC TARGETS
26135	SERBP1	SERPINE1 mRNA binding protein 1	MYC TARGETS
5682	PSMA1	proteasome subunit alpha type 1	MYC TARGETS
5709	PSMD3	proteasome 26S subunit non ATPase 3	MYC TARGETS
6629	SNRPB2	small nuclear ribonucleoprotein polypeptide B	MYC TARGETS
7332	UBE2L3	ubiquitin conjugating enzyme E2L3	MYC TARGETS
790	CAD	carbamoyl phosphate synthase 2 aspartate transcarbamylase	MYC TARGETS
1063	CENPF	centromere protein F (mitosin)		MITOTIC SPLINDLE		G2M CHECKPOINT
3619	INCENP	inner centromere protein antigens 135/155 kDa		MITOTIC SPLINDLE		G2M CHECKPOINT
10048	RANBP9	RAN binding protein 9		MITOTIC SPLINDLE
10163	WASF2	WAS protein family member 2		MITOTIC SPLINDLE
10801	SEPT9	septin 9		MITOTIC SPLINDLE
11135	CDC42EP1	CDC42 effector protein (Rho GTPase binding) 1		MITOTIC SPLINDLE
1453	CSNK1D	casein kinase 1, delta		MITOTIC SPLINDLE
22920	KIFAP3	kinesin-associated protein 3		MITOTIC SPLINDLE
4296	MAP3K11	MAP Kinase Kinase Kinase 11		MITOTIC SPLINDLE
55722	CEP72	centrosomal protein 72 kDa		MITOTIC SPLINDLE
55755	CDK5RAP2	CDK5 regulatory subunit associated protein 2		MITOTIC SPLINDLE
7430	EZR	ezrin		MITOTIC SPLINDLE
9181	ARHGEF2	Rho/Rac guanine nucleotide exchange factor (GEF) 2		MITOTIC SPLINDLE
998	CDC42	cell division cycle 42 (GTP binding protein, 25 kDa)		MITOTIC SPLINDLE
1736	DKC1	dyskeratosis congenita 1, dyskerin			UNFOLDED PROTEIN RESPONSE	G2M CHECKPOINT
8614	STC2	stanniocalcin 2			UNFOLDED PROTEIN RESPONSE							GLYCOLYSIS
10797	MTHFD2	methylenetetrahydrofolate dehydrogenase (NADP + dependent) 2, methylenetetrahydrofolate cyclohydrolase			UNFOLDED PROTEIN RESPONSE								MTORC1 SIGNALING
6464	SHC1	Src homology domain containing transforming protein 1			UNFOLDED PROTEIN RESPONSE
10605	PAIP1	polyA binding protein interacting protein 1			UNFOLDED PROTEIN RESPONSE
22926	ATF6	activating transcription factor 6			UNFOLDED PROTEIN RESPONSE
5076	PARN	polyA specific ribonuclease			UNFOLDED PROTEIN RESPONSE
51013	EXOSC1	exosome component 1			UNFOLDED PROTEIN RESPONSE
55738	ARFGAP1	ADP ribosylation factor GTPase activating protein 1			UNFOLDED PROTEIN RESPONSE
7150	TOP1	topo isomerase I				G2M CHECKPOINT			HEME METABOLISM
5371	PML	pro myelocytic leukemia				G2M CHECKPOINT
27338	UBE2S	ubiquitin conjugating enzyme E2S				G2M CHECKPOINT
10772	SRSF10	serine/arginine rich splicing factor 10				G2M CHECKPOINT
2130	EWSR1	Ewing sarcoma breakpoint region 1				G2M CHECKPOINT
5119	CHMP1A	chromatin modifying protein 1A				G2M CHECKPOINT
6760	SS18	synovial sarcoma translocation chromosome 18				G2M CHECKPOINT
8451	CUL4A	cullin 4A				G2M CHECKPOINT
7251	TSG101	tumor susceptibility gene 101					PROTEIN SECRETION	DNA REPAIR
102	ADAM10	ADAM metallopeptidase domain 10					PROTEIN SECRETION
5594	MAPK1	MAP Kinase 1					PROTEIN SECRETION
1315	COPB1	coatomer protein complex subunit beta					PROTEIN SECRETION
57403	RAB22A	RAB22A member RAS oncogene family					PROTEIN SECRETION
664	BNIP3	BCL2 adenovirus E1B 19kDa interacting protein 3					PROTEIN SECRETION
8546	AP3B1	adaptor related protein complex 3 beta 1 subunit					PROTEIN SECRETION
8729	GBF1	golgi brefeldin A resistant guanine nucleotide exchange factor 1					PROTEIN SECRETION
7157	TP53	tumor protein p53						DNA REPAIR
51292	GMPR2	guanosine monophosphate reductase 2						DNA REPAIR
5432	POLR2C	RNA polymerase II, polypeptide C						DNA REPAIR
5985	RFC5	replication factor C (activator 1) 5, 36,5 kDa						DNA REPAIR
6827	SUPT4H1	suppressor of Ty 4 homolog 1						DNA REPAIR
6883	TAF12	TAF12 RNA Polymerase, TATA box binding protein associated factor						DNA REPAIR
6884	TAF13	TAF13 RNA Polymerase, TATA box binding protein associated factor						DNA REPAIR
6895	TARBP2	TAR (HIV1) RNA Binding protein 2						DNA REPAIR
4601	MXI1	MAX interactor 1							HEME METABOLISM			GLYCOLYSIS
1371	CPOX	coproporphyrinogen oxydase							HEME METABOLISM						FATTY ACID METABOLISM
23568	ARL2BP	ADP ribosylation factor like 2 binding protein							HEME METABOLISM
27102	EIF2AK1	eukaryotic translation initiation factor 2 alpha kinase 1							HEME METABOLISM
55544	RBM38	RNA binding protein 38							HEME METABOLISM
6397	SEC14L1	SEC14 like-1							HEME METABOLISM
66008	TRAK2	trafficking protein, kinesin binding 2							HEME METABOLISM
79269	DCAF10	DDB1 and CUL4 associated factor 10							HEME METABOLISM
8273	SLC10A3	solute carrier family 10, member 3							HEME METABOLISM
840	CASP7	caspase 7, apoptosis related cysteine peptidase								APOPTOSIS	COMPLEMENT
5663	PSEN1	preselenin 1								APOPTOSIS	COMPLEMENT
51330	TNFRSF12A	TNF receptor superfamily, member 12A								APOPTOSIS				CHOLESTEROL HOMEOSTASIS
1499	CTNNB1	beta 1 catenin								APOPTOSIS				CHOLESTEROL HOMEOSTASIS
6303	SAT1	spermidine/spermine N1-acetyltransferase 1								APOPTOSIS
10950	BTG3	BTG family member 3								APOPTOSIS
5970	RELA	v-rel reticuloendotheliosis viral oncogene homolog A								APOPTOSIS
330	BIRC3	baculovirus IAP repeat containing 3								APOPTOSIS
2769	GNA15	guanine nucleotide binding protein protein alpha 15								APOPTOSIS
5359	PLSCR1	phospholipid scramblase 1									COMPLEMENT			CHOLESTEROL HOMEOSTASIS
2773	GNAI3	guanine nucleotide binding protein alpha inhibiting activity polypeptide 3									COMPLEMENT
2919	CXCL1	chemokine (CXC) ligand 1									COMPLEMENT
6714	SRC	v-src sarcoma									COMPLEMENT
5550	PREP	prolyl endopeptidase									COMPLEMENT
3303	HSPA1A	heat shock 70kDa protein 1A									COMPLEMENT
9097	USP14	ubiquitin specific peptidase 14									COMPLEMENT
50184	NSDHL	NAD dependent steroid dehydrogenase like										GLYCOLYSIS		CHOLESTEROL HOMEOSTASIS	FATTY ACID METABOLISM
126792	B3GALT6	UDP Gal beta Gal beta 1,3 galactosyltransferase polypeptide 6										GLYCOLYSIS
10331	B3GNT3	UDP GlcNAc beta Gal beta 1,3 N acetylglucosaminyltransferase 3										GLYCOLYSIS
2673	GFPT1	glutamine fructose 6 phosphate transaminase 1										GLYCOLYSIS
6120	RPE	ribulose 5 phosphate 3 epimerase										GLYCOLYSIS
64132	XYLT2	xylosyltransferase II										GLYCOLYSIS
1595	CYP51A1	cytochrome P450 family 51 subfamily A polypeptide 1											MTORC1 SIGNALING	CHOLESTEROL HOMEOSTASIS
6515	SLC2A3	solute carrier family 2, member 3											MTORC1 SIGNALING
2632	GBE1	glucan(1,4 alpha-) branching enzyme 1											MTORC1 SIGNALING
7296	TXNRD1	thioredoxin reductase 1											MTORC1 SIGNALING
10096	ACTR3	ARP3 actin related protein 3 homolog											MTORC1 SIGNALING
27101	CACYBP	calcyclin binding protein											MTORC1 SIGNALING
5861	RAB1A	RAB1A, member RAS oncogene family											MTORC1 SIGNALING
2110	ETFDH	electron transferring flavoprotein dehydrogenase													FATTY ACID METABOLISM
6389	SDHA	succinate dehydrogenase complex subunit A													FATTY ACID METABOLISM
224	ALDH3A2	aldehyde dehydrogenase 3 family member A2													FATTY ACID METABOLISM
10965	ACOT2	acyl-coA thioesterase 2													FATTY ACID METABOLISM
4913	NTHL1	nth-endonuclease III like 1													FATTY ACID METABOLISM
