# Supplementary material for: Galectin-3 modulates epithelial cell adaptation to stress at the ER-mitochondria interface
Source: Cell Death Dis. 2020 May 12;11(5):360. doi: 10.1038/s41419-020-2556-3 (PMC7217954; doi:10.1038/s41419-020-2556-3)
Supplement: Supplementary file 4 — S3 [file 41419_2020_2556_MOESM4_ESM.xlsx]

## Sheet: Gal3 mAb
	Table 3 - Galectin-3 partners in Caco 2 cells
Accession	Description	ΣCoverage	Score A4	Mascot score	MW [kDa]	calc. pI	mitochondrial location	ER location	Biological role
P35579	Myosin-9 OS=Homo sapiens GN=MYH9 PE=1 SV=4 - [MYH9_HUMAN]	60.56	3589.85	4310.21	226.392	5.60498
	Sequence	# PSMs	C8: Area	D8: Area	IonScore A4	IonScore G4	Exp Value A4	Exp Value G4	IonScore B4	IonScore H4	Exp Value B4	Exp Value H4	C4	IonScore C4	Exp Value C4	D4	IonScore D4	Exp Value D4	E4	IonScore E4	Exp Value E4	F4	IonScore F4	Exp Value F4	# Missed Cleavages
	IAEFTTNLTEEEEKSK	3	0	0	118.54		1.47237e-10		37.83		0.0169926														1
	KGAGDGSDEEVDGKADGAEAKPAE	30	1.07856e+08	1.61933e+08	95.29	65.65	4.24179e-08	3.85671e-05	66.97	28.36	2.84588e-05	0.206933	High	69.18	1.71087e-05	High	78.51	2.00824e-06	High	73.8	5.8987e-06	High	81.59	9.82238e-07	2
	LTEMETLQSQLMAEK	4	0	0	86.71		2.11598e-07		101.07		7.77329e-09								High	94.36	3.65705e-08				0
	ELEDATETADAMNR	3	0	0	85.26		2.149e-07		74.29		2.76501e-06								High	73	3.70377e-06				0
	NTDQASMPDNTAAQK	7	2.98527e+06	2.94179e+06	84.78	69.87	2.93406e-07	9.13952e-06	81.51		6.02489e-07		High	68.86	1.1578e-05	High	58.74	0.000121096	High	89.27	1.00913e-07	High	73.35	3.91174e-06	0
	AQQAADKYLYVDKNFINNPLAQADWAAK	53	2.32964e+08	2.91224e+08	84.67	78.18	3.18504e-07	1.3989e-06	67.48	57.91	1.64178e-05	0.000148863	High	62.47	5.2094e-05	High	67.84	1.51036e-05	High	60.53	8.13421e-05	High	73.1	4.50597e-06	2
	MQQNIQELEEQLEEEESAR	4	0	0	84.31		5.40638e-07		92.2		8.68288e-08														0
	IIGLDQVAGMSETALPGAFK	8	0	0	84.16		2.31184e-07		84.54		2.11639e-07								High	63.47	2.72117e-05	High	46.03	0.00149426	0
	TLEEEAKTHEAQIQEMR	6	0	0	69.44		1.36572e-05		33.68		0.0497973								High	34.51	0.0411699	Medium	21.75	0.800342	1
	ALEEAMEQKAELER	4	0	0	68.87		1.17719e-05		70.22		8.82637e-06														1
	DLGEELEALKTELEDTLDSTAAQQELR	11	1.76471e+06	2.30082e+06	68.4	50.93	1.66948e-05	0.00101913	59.93		0.000115852		High	30.84	0.093993	Medium	26.39	0.266698	High	70.08	1.12165e-05	High	47.9	0.00187887	1
	GAGDGSDEEVDGKADGAEAKPAE	8	1.33297e+07	2.37239e+07	67.93	57.41	1.88446e-05	0.000213414	53.96		0.000469493		High	54.13	0.00045572	High	56.51	0.000262333	High	62.67	6.31871e-05	High	56.87	0.00024239	1
	IMGIPEEEQMGLLR	9	6.52773e+06	4.53461e+06	67.37	41.17	1.70222e-05	0.00719151	62.29		5.25279e-05		High	48.94	0.00118581	High	44.38	0.00338856	High	50.59	0.000776945	High	50.03	0.000883873	0
	VISGVLQLGNIVFKK	11	4.23502e+06	2.97584e+06	66.19	14.4	3.72676e-07	0.0526463	62.33		9.06425e-07		High	26.61	0.00338323	Low	10.95	0.116511	High	56.73	3.0787e-06	High	34.94	0.000496972	1
	KMQQNIQELEEQLEEEESARQK	4	0	0	63.87		5.45161e-05		59.16		0.000159925														2
	ERNTDQASMPDNTAAQKVSHLLGINVTDFTR	6	0	0	62.66		6.26824e-05		52.57		0.00065738		Low	18.08	1.75357				High	44.15	0.00483432				2
	ERNTDQASMPDNTAAQK	3	0	0	62.6		6.32247e-05		25.6		0.313294														1
	AKQTLENERGELANEVK	2	0	0	61.7		4.73596e-05		32.67		0.037961														2
	VSHLLGINVTDFTR	9	4.54001e+06	5.53012e+06	60.86	24.86	4.47912e-05	0.17946	56.41		0.000123651		High	32.09	0.0326004	High	37.85	0.00895762	High	32.87	0.0254077	High	37.26	0.00926503	0
	HSQAVEELAEQLEQTKR	6	0	0	59.51		9.5544e-05		72.24		5.11062e-06								High	38.63	0.0111521	High	40.65	0.00724526	1
	VIQYLAYVASSHK	10	1.23346e+06	959591	59.48	24.35	5.63599e-05	0.205494	59.64		5.47015e-05		Medium	21.17	0.42813	Low	11.56	3.90312	High	54.57	0.000180331	High	30.48	0.0462456	0
	TRLQQELDDLLVDLDHQR	7	0	0	59.2		8.46394e-05		72.29		4.18748e-06								High	40.3	0.00672876	Medium	20.19	0.722682	1
	VLLQGKGDSEHKR	3	0	0	58.8		4.42275e-05		30.32		0.0311668														2
	LLEDRIAEFTTNLTEEEEKSK	6	0	0	58.45		0.00013453		50.63		0.000825179								High	36.72	0.0198662				2
	ALELDSNLYR	3	0	0	57.55		0.000117869		47.72		0.00113344								High	47.49	0.00111577				0
	INFDVNGYIVGANIETYLLEK	3	0	0	57.27		0.000131437		41.5		0.00497686														0
	HEMPPHIYAITDTAYR	5	0	316928	56.47		0.000254165		43.73		0.00470667					Low	17.3	1.95892	High	33.8	0.0450219	High	28.37	0.163812	0
	NTDQASMPDNTAAQKVSHLLGINVTDFTR	13	2.13002e+07	2.41349e+07	56.24	21.25	0.000275476	0.869127	62.84		6.02935e-05		High	37.42	0.0204953	High	40.44	0.0104869	High	61.81	7.76507e-05	High	55.15	0.000355135	1
	KGAGDGSDEEVDGKADGAEAKPAE	20	3.06356e+06	1.10374e+08	55.74	50.84	0.000338291	0.0010413	54.79		0.000423165		High	51.72	0.000855353	High	56.24	0.000300314	High	53.87	0.000517062	High	47.57	0.00221006	2
	QLLQANPILEAFGNAK	14	5.17442e+06	7.05732e+06	54.37	50.28	0.000133259	0.000341741	63.52		1.62068e-05		High	50.84	0.000300398	High	47.4	0.000663281	High	63.82	1.51251e-05	High	63	1.82683e-05	0
	TVGQLYKEQLAK	8	0	0	54.16		0.000112426		56.66		6.32219e-05								High	41.41	0.00220083	High	38.62	0.00402594	1
	LKNKHEAMITDLEER	1	0	0	53.74		0.000310239																		2
	FLSNGHVTIPGQQDKDMFQETMEAMR	10	5.05049e+06	4.0566e+06	51.91		0.00110089		55.24		0.000510929		Low	22	1.07736	Low	10.13	16.6491	High	42.77	0.00904434	Medium	27.09	0.337612	1
	GAGDGSDEEVDGKADGAEAKPAE	8	1.63915e+06	3.54204e+06	50.59	46.66	0.00079484	0.00189234	40.13		0.00866665		High	34.39	0.0316788	High	29.36	0.100872	High	36.77	0.017819	High	47.48	0.00155871	1
	KKVEAQLQELQVK	3	0	0	49.08		0.000171797		29.02		0.0169174														2
	KFDQLLAEEKTISAK	5	0	0	48.04		0.000504086		43.68		0.00138421								Medium	24.13	0.132138	High	26.28	0.0808959	2
	NTDQASMPDNTAAQK	2	0	0	46.28		0.00188168		90.95		6.49651e-08														0
	RGDLPFVVPR	7	1.76329e+06	3.18759e+06	45.77	21.57	0.000926975	0.243819	43.45		0.00178031		High	26.3	0.0793521	High	30.54	0.0309078	High	34.98	0.0111191	High	29.34	0.0458666	1
	DQGELERQLLQANPILEAFGNAK	5	0	371660	44.64		0.00215239		43.11		0.00312493					Low	12	3.93402	Medium	28.94	0.0811177	Medium	24.82	0.208149	1
	DVDRIIGLDQVAGMSETALPGAFK	2	0	0	43.39		0.00330778		42.09		0.00417161														1
	LQQELDDLLVDLDHQR	6	0	1.17862e+06	43.37	21.74	0.00404796	0.58012	41.05		0.006914					High	32.21	0.0510998	High	36.33	0.0200332	High	46.52	0.00189863	0
	LQLEKVTTEAK	4	0	0	42.16		0.00177879		47.24		0.000552237														1
	IAQLEEELEEEQGNTELINDRLK	2	0	0	40.66		0.00846128		32.16		0.0593844														1
	MQQNIQELEEQLEEEESARQK	2	0	0	40.42		0.0135038		40.25		0.0140807														1
	DFSALESQLQDTQELLQEENRQK	4	0	0	40.28		0.0120102		60.47		0.000116531								High	35.25	0.0383323	Medium	23.17	0.626773	1
	MQQNIQELEEQLEEEESARQKLQLEK	5	0	0	40.06		0.0116233		44.65		0.00399324								High	45.69	0.00319817	High	35.23	0.0360799	2
	KVIQYLAYVASSHK	4	0	0	39.59		0.00337944		35.48		0.00870653								High	28.1	0.0476261	High	25.88	0.0613287	1
	VKVNKDDIQK	2	0	0	39.1		0.00483496		33.41		0.0179223														2
	KMQQNIQELEEQLEEEESAR	2	0	0	38.59		0.0184084		52.94		0.000694146														1
	NTNPNFVR	5	0	0	38.59	10.99	0.00834982	4.8088	35.55		0.0183745								High	35.21	0.0198708	Medium	19.54	0.67093	0
	TKTRLQQELDDLLVDLDHQR	2	0	0	36.86		0.00996315		36.36		0.0110632														2
	SMEAEMIQLQEELAAAER	3	0	0	36.13		0.0297047		55.45		0.000351673								High	40.75	0.0103618				0
	KRHEMPPHIYAITDTAYR	4	0	0	32.44		0.0539946		24.66		0.322316								High	36.31	0.022219	High	27.55	0.167003	2
	KTLEEEAKTHEAQIQEMR	4	0	0	32.32		0.0582914		32.52		0.0575151														2
	QTLENERGELANEVK	5	0	0	32.16		0.0544889		24.16		0.346679								Medium	20.06	0.894555				1
	GDLPFVVPR	3	0	825310	32.13		0.0242491		27.81		0.0643267					Medium	21.12	0.407975							0
	QLAAENRLTEMETLQSQLMAEK	2	0	0	31.22		0.0743011		62.21		5.9907e-05														1
	QQQLTAMK	4	0	0	31.11		0.0324112		35.1		0.0132728								Low	14.45	1.54157	Low	14.68	1.9216	0
	TELADKVTKLQVELDNVTGLLSQSDSK	2	0	0	29.77		0.0418592		23.95		0.159879														2
	SKREQEVNILK	3	0	0	29.69		0.0412949		20.55		0.291187														2
	QKHSQAVEELAEQLEQTKR	6	0	0	29.38		0.0825296		37.17		0.0141406								Medium	24.82	0.235341	Medium	23.75	0.318381	2
	QGFPNRVVFQEFR	2	0	0	28.73		0.0975285		30.19		0.0711674														1
	QKLQLEK	1	0	0	28.41		0.0442008																		1
	SGFEPASLKEEVGEEAIVELVENGKK	5	0	2.34797e+06	28.3		0.114927		28.06		0.119737					Medium	20.07	0.747356	Medium	20.66	0.652421	Medium	18.63	1.02199	2
	KFDQLLAEEK	6	0	0	28.1		0.0851075		28.52		0.0776841								Low	15.84	1.41254				1
	LTKDFSALESQLQDTQELLQEENRQK	3	0	0	27.4		0.162954		26.5		0.201485											Low	11.35	7.28428	2
	IAQLEEQLDNETKER	3	0	0	26.6		0.18946		40.97		0.0067626								High	36.72	0.0183978				1
	IIGLDQVAGMSETALPGAFKTR	1	0	0	26.53		0.113833																		1
	AGKLDPHLVLDQLR	4	0	0	26.26		0.0409304		24.39		0.0633212								High	25.87	0.0446467	High	22.39	0.0983387	1
	QLEEAEEEAQRANASR	6	891698	0	25.69		0.300124		52.14		0.000678146		Low	17.71	1.88834				High	39.09	0.0137368	High	43.1	0.00550022	1
	QRYEILTPNSIPK	4	0	0	25.54		0.130691		21.62		0.322289								Low	15.07	1.34115				1
	NMDPLNDNIATLLHQSSDKFVSELWKDVDR	2	0	0	25.31		0.362311		13.19		5.91511														2
	VKPLLQVSRQEEEMMAKEEELVK	2	0	0	24.7		0.183654		14.61		1.8698														2
	LDPHLVLDQLR	2	0	0	24.64		0.115264		28.67		0.0431944														0
	VKLQEMEGTVK	3	0	0	23.46		0.217068		22.3		0.285								Low	10.21	4.40192				1
	YEILTPNSIPK	3	0	0	21.06		0.392107		27.33		0.0984736								High	32.38	0.0290493				0
	NWQWWR	4	0	0	20.82		0.455782		21.38		0.421021								Medium	17.14	1.05099	Low	11.23	4.35816	0
	VISGVLQLGNIVFKKER	7	1.42808e+06	0	20.58	13.95	0.0227496	0.100679	21.95		0.0165949		High	33.16	0.00128011				High	15.51	0.084357	High	20.89	0.0211823	2
	EMEAELEDERKQR	2	0	0	19.83		1.04356		20.91		0.799608														2
	KDQGELERQLLQANPILEAFGNAK	4	0	0	19.82		0.421096		23.28		0.219675								Low	13.12	2.04762	Medium	20.4	0.3721	2
	VDYKADEWLMK	3	0	0	18.86		0.99723		23.17		0.372787								Medium	24.28	0.293561				1
	KLVWVPSDK	4	0	0	18.29		0.611539		20.82		0.336145								Medium	21.39	0.299519	Low	14.8	1.32784	1
	EKQLAAENRLTEMETLQSQLMAEK	2	0	0	17.24		1.81247		10.88		7.49214														2
	IKVGRDYVQK	5	0	0	16.98		0.362809		14.57		0.513236								High	22.41	0.0843951	Low	11.43	1.572	2
	VRTELADKVTK	2	0	0	16.87		0.45024		22.31		0.128954														2
	FDQLLAEEK	1	0	0	16.11		1.43025																		0
	RQQQLTAMK	2	0	0	14.89		1.67521		24.82		0.145523														1
	EQEVNILKK	1	0	0	14.75		1.46547																		1
	AGVLAHLEEERDLK	1	0	0	14.34		2.10938																		1
	KKMQQNIQELEEQLEEEESAR	1	0	0	13.91		5.51137																		2
	QKLQLEKVTTEAK	2	0	0	13.54		0.90288		13.27		0.911341														2
	IAEFTTNLTEEEEKSKSLAK	5	0	0	13.26		3.64669		18.47		1.09306											Low	12.76	4.0122	2
	NTDQASMPDNTAAQKVSHLLGINVTDFTRGILTPR	7	0	0	12.89		2.74499		14.56		2.06818					Low	10.42	6.40467	Medium	17.55	1.05475	Medium	20.53	0.528414	2
	RGDLPFVVPRR	5	0	0	11.51		1.45855		15.57		0.63509					High	35.88	0.00591338	High	24.37	0.0791513	High	27.08	0.0494608	2
	DFSALESQLQDTQELLQEENRQKLSLSTK	3	0	0	11.34		6.06708		35.47		0.0235831								Low	12.2	4.61561				2
	ATDKSFVEKVMQEQGTHPK	2	0	0	10.77		7.80996		18.34		1.35124														2
	ANLQIDQINTDLNLER	2	0	0					105.24		2.03175e-09														0
	IAEFTTNLTEEEEK	2	0	0					96.26		2.22515e-08								High	73.7	4.03118e-06				0
	QLEEAEEEAQR	1	0	0					71.32		5.09154e-06														0
	IAQLEEQLDNETK	2	0	0					69.42		9.35446e-06								High	53.57	0.000362182				0
	DFSALESQLQDTQELLQEENR	2	0	0					68.26		2.02647e-05								High	48.4	0.00196941				0
	NLPIYSEEIVEMYK	1	0	0					66.52		2.21506e-05														0
	VISGVLQLGNIVFK	1	0	0					58.12		1.03294e-05														0
	NAEQYKDQADK	2	0	0					56.32		0.000176176								Low	12.75	3.5702				1
	ALEQQVEEMKTQLEELEDELQATEDAK	2	0	0					54.21		0.000620559														1
	NFINNPLAQADWAAK	1	0	0					53.56		0.0003813														0
	ASITALEAK	1	0	0					49.3		0.000502856														0
	ALEEAMEQK	2	0	0					49.06		0.000561848								High	42.92	0.00228706				0
	LTEMETLQSQLMAEKLQLQEQLQAETELCAEAEELRAR	2	0	0					48.91		0.00121717								Medium	25.17	0.277025				2
	IAQLEEELEEEQGNTELINDR	1	0	0					46.86		0.0027427														0
	NMDPLNDNIATLLHQSSDKFVSELWK	1	0	0					46.27		0.00260715														1
	LTKDFSALESQLQDTQELLQEENR	1	0	0					34.57		0.0392085														1
	QEEEMMAKEEELVK	1	0	0					33.42		0.0428599														1
	YLYVDKNFINNPLAQADWAAK	1	0	0					31.28		0.0629671														1
	LQLQEQLQAETELCAEAEELRAR	1	0	0					31.13		0.0710002														1
	TFHIFYYLLSGAGEHLK	2	0	0					30.83		0.0565423								Medium	22.29	0.386287				0
	TEMEDLMSSKDDVGK	1	0	0					30.26		0.0833101														1
	THEAQIQEMR	1	0	0					30.21		0.0648854														0
	DLQGRDEQSEEK	1	0	0					26.67		0.168348														1
	LKKLEEEQIILEDQNCK	1	0	0					25.85		0.171351														2
	QAQQERDELADEIANSSGK	1	0	0					25.69		0.340859														1
	AQTKEQADFAIEALAK	1	0	0					24.54		0.241346														1
	ALEQQVEEMKTQLEELEDELQATEDAKLR	1	0	0					23.66		0.503931														2
	RHEMPPHIYAITDTAYR	2	0	0					22.15		0.657386														1
	RQLEEAEEEAQRANASR	1	0	0					21.44		0.802494														2
	KVEAQLQELQVK	1	0	0					18.95		0.322196														1
	VVFQEFR	1	0	0					18.26		0.60906														0
	AGVLAHLEEER	1	0	0					17.7		1.1633														0
	DLEGLSQRHEEK	1	0	0					16.88		1.5917														1
	KAGKLDPHLVLDQLR	1	0	0					16.21		0.175909														2
	FLSNGHVTIPGQQDKDMFQETMEAMR	1	0	0					15.64		4.70203														1
	LVWVPSDK	1	0	0					14.65		2.39252														0
	YAEERDRAEAEAR	1	0	0					14.17		3.50285														2
	LQEMEGTVK	1	0	0					13.95		2.25119														0
	LKDVLLQVDDERR	1	0	0					13.06		2.0069														2
	TVGQLYK	1	0	0					12.65		1.14626														0
	RQLEEAEEEAQR	1	0	0					12.35		4.96243														1
	IAQLEEELEEEQGNTELINDRLKK	1	0	0					12.24		4.95539														2
	FLSNGHVTIPGQQDKDMFQETMEAMRIMGIPEEEQMGLLR	1	0	0					11.46		9.33489														2
	TDLLLEPYNKYR	1	0	0					11.39		4.18237														1
	QEEEMMAKEEELVKVR	1	0	0					11.07		8.13675														2
	EQADFAIEALAK	1	0	0															Low	13.04	3.21544				0
	QRSMAVAAR	1	0	0		12.61		3.76118																	1
Q7Z406	Myosin-14 OS=Homo sapiens GN=MYH14 PE=1 SV=2 - [MYH14_HUMAN]	51.38	2228.99	2495.81	227.732	5.60498
	Sequence	# PSMs	C8: Area	D8: Area	IonScore A4	IonScore G4	Exp Value A4	Exp Value G4	IonScore B4	IonScore H4	Exp Value B4	Exp Value H4	C4	IonScore C4	Exp Value C4	D4	IonScore D4	Exp Value D4	E4	IonScore E4	Exp Value E4	F4	IonScore F4	Exp Value F4	# Missed Cleavages
	LQQELDDATMDLEQQR	2	0	0	106.65		2.4482e-09		92.38		6.6192e-08														0
	DLGEELEALRGELEDTLDSTNAQQELR	5	0	0	101.81		8.71098e-09		92.65		7.09485e-08								High	58.46	0.0001926				1
	AQAELENVSGALNEAESK	4	0	0	88.1		1.6402e-07		96.88		2.14962e-08								High	73.61	4.52497e-06	High	57.27	0.000196031	0
	LSKELSSTEAQLHDAQELLQEETR	2	0	0	81.91		6.42881e-07		49.18		0.0011903														1
	RQEEEAGALEAGEEAR	3	0	0	74.6		3.50031e-06		48.7		0.00138943														1
	AQELQKVQELQQQSAR	3	0	0	74.28		2.18165e-06		58.18		9.60226e-05														1
	HGQALGELAEQLEQAR	7	0	1.14468e+06	71.76		5.7312e-06		76.56		1.87791e-06					Medium	23.52	0.387496	Medium	29.6	0.0945164	High	26.78	0.177465	0
	LQQHIQELEAHLEAEEGAR	4	0	0	70.74		8.76225e-06		80.47		9.52621e-07														0
	LLLQVESLTTELSAER	3	0	0	67.29		8.35205e-06		100.16		3.41677e-09														0
	VIQYLAHVASSPK	7	0	0	65.91		9.5527e-06		61.52		2.5228e-05								High	43.12	0.00228651	Medium	16.5	0.801462	0
	LALEAEVSELRAELSSLQTAR	3	0	0	65.2		1.18835e-05		46.16		0.000952675								High	33.14	0.0185623				1
	LMATLSNTNPSFVR	7	3.14855e+06	6.41232e+06	64.41	57.98	2.65524e-05	0.000123635	85.69		1.97879e-07		High	63.09	3.36272e-05	High	77.81	1.14662e-06	High	66.77	1.54207e-05	High	68.65	9.79771e-06	0
	NTDQATMPDNTAAQK	3	0	0	63.8		3.48294e-05		75.76		2.21792e-06								High	61.56	5.83373e-05				0
	INFDVAGYIVGANIETYLLEK	1	0	0	60.5		4.39387e-05																		0
	QVFRLEEGVASDEEAEEAQPGSGPSPEPEGSPPAHPQ	11	3.53827e+06	6.53493e+06	58.44		0.000266387		44.79		0.00621638		High	35.63	0.0510128	High	79.14	2.26488e-06	High	50.2	0.0017739	High	45.72	0.00488412	1
	QLLQANPILEAFGNAK	14	5.17442e+06	7.05732e+06	54.37	50.28	0.000133259	0.000341741	63.52		1.62068e-05		High	50.84	0.000300398	High	47.4	0.000663281	High	63.82	1.51251e-05	High	63	1.82683e-05	0
	ERNTDQATMPDNTAAQK	2	0	0	51.85		0.000762856		30.41		0.104276														1
	MIQALELDPNLYR	4	0	0	49.24		0.000808258		55.49		0.000193222								High	42.22	0.00409657				0
	LLGLGVTDFSR	7	4.71502e+06	1.17003e+07	48.17	49.05	0.000608097	0.000511496	45.88		0.000862475		High	35.27	0.0118569	High	47.43	0.000721062	High	54.5	0.000141571	High	47.3	0.000742973	0
	KFDQLLAEEKAAVLR	5	0	0	46.51		0.000429963		62.16		1.17066e-05								High	37.2	0.00302968	High	35.84	0.00540777	2
	AGVLAQLEEERDLKVTDIIVSFQAAAR	2	0	0	45.55		0.000667276		31.33		0.016896														2
	RLDGESSELQEQMVEQQQR	2	0	0	44.61		0.00467018		49.3		0.00159786														1
	SLREAQAALAEAQEDLESERVAR	8	0	0	43.23		0.00448241		35.02		0.0287547								Medium	26.43	0.217727	High	39.27	0.0104699	2
	LQLEKVTTEAK	4	0	0	42.16		0.00177879		47.24		0.000552237														1
	RLDGESSELQEQMVEQQQRAEELR	3	0	0	41.8		0.00929596		51.53		0.000988168														2
	AAVTMSVPGR	7	2.58733e+07	4.01324e+07	40.93	28.2	0.00492413	0.0917975	40.86		0.00500414		High	41.18	0.00458009	High	37.6	0.0104442	High	50.04	0.00059549	High	38.32	0.0088486	0
	ELSSTEAQLHDAQELLQEETRAK	2	0	0	39.4		0.0131464		26.51		0.256414														1
	RHEVPPHVYAVTEGAYR	2	0	0	39.08		0.0107836		26.94		0.176306														1
	EVGELQGR	2	0	0	38.79		0.00602511		24.64		0.157693														0
	RLELQLQEVQGR	5	0	0	36.17		0.00748793		33.43		0.0153432								Medium	19.84	0.307627	Medium	21.06	0.261666	1
	RRQEEEAGALEAGEEAR	3	0	0	36.15		0.0275056		35.8		0.0298141														2
	AGRELQTAQAQLSEWR	3	0	0	35.1		0.0254486		37.44		0.0152986														1
	ARAEAAEKLQR	3	0	0	34.85		0.0126845		26.47		0.112937														2
	KAPPRPGPVPEAAQPFLFTPRGPSAGGGPGSGTSPQVEWTAR	6	2.49886e+06	3.44203e+07	34.34		0.0173757						High	31.46	0.0435486	Medium	22.85	0.300645	Low	13.15	2.37487				2
	LVWVPSELHGFEAAALRDEGEEEAEVELAESGR	7	8.04015e+06	1.3084e+07	34.06	20.47	0.0554807	1.26672	45.39		0.00402238		High	31.57	0.0987816	High	41.56	0.0096775	Medium	23.9	0.564833	High	36.57	0.0314027	1
	VQELQQQSAR	2	0	0	34.04		0.0243972		43.31		0.00303562														0
	APPRPGPVPEAAQPFLFTPR	7	1.99186e+06	3.91707e+06	33.43	15.34	0.0174994	1.25592	26.75		0.0812637		High	28.18	0.0615061	Medium	23.1	0.201789	Medium	25.95	0.101131	High	25.19	0.120623	0
	MVSAVLQFGNIALKR	3	0	0	32.58		0.00886084		28.49		0.0197503								Medium	15.87	0.394702				1
	HLRDQADFSVLHYAGK	4	0	0	32.29		0.0493113		35.36		0.0247265								Medium	28.09	0.137153				1
	LKYEATIADMEDRLR	2	0	0	30.89		0.0674575		33.8		0.0337664														2
	AQELQKVQELQQQSAREVGELQGR	8	0	5.05027e+06	30.38		0.0524994		24.06		0.216544					High	39.09	0.00683757	High	31.62	0.040114	Low	12.85	2.88193	2
	TRLALEAEVSELRAELSSLQTAR	4	0	0	29.66		0.0311994		30.22		0.0298965														2
	VLGFSHEEIISMLR	2	0	0	29.1		0.0740007		27.09		0.117554														0
	LSKELSSTEAQLHDAQELLQEETRAK	3	0	0	28.45		0.102452		25.89		0.19258														2
	QKLQLEK	1	0	0	28.41		0.0442008																		1
	KFDQLLAEEK	6	0	0	28.1		0.0851075		28.52		0.0776841								Low	15.84	1.41254				1
	AMEAEAAGLREQLEEEAAARER	1	0	0	28.07		0.199467																		2
	AEDEGGARAQLLK	1	0	0	26.92		0.133526																		1
	TLEEETRIHEAAVQELR	3	0	0	26.37		0.178658		29.02		0.0971184														1
	VQELQQQSAREVGELQGR	2	0	0	25.97		0.178442		30.51		0.062333														1
	AAVTMSVPGRK	4	3.19194e+06	4.41988e+06	24.11		0.211542		18.07		0.845277		Medium	22.18	0.363507	High	26.04	0.149207							1
	KQELELVVSELEAR	2	0	0	23.94		0.170742		15.06		1.32241														1
	KAPPRPGPVPEAAQPFLFTPR	14	2.44946e+07	4.29936e+07	23.75	22.3	0.102683	0.133079	21.78		0.149342		High	22.59	0.123932	High	30.46	0.0201937	Medium	20.37	0.206166	High	32.01	0.0141324	1
	ELEDVTESAESMNREVTTLR	2	0	0	23.48		0.613211		21.76		0.914192														1
	KFEEDLLLLEDQNSKLSK	2	0	0	22.4		0.316204		43.1		0.00280643														2
	ILFQEFR	3	0	0	21.23		0.278742		14.4		1.3452								Low	12.81	1.93732				0
	VDYKANEWLMK	4	0	0	20.77		0.608884		24.2		0.282101														1
	AAVTMSVPGRKAPPRPGPVPEAAQPFLFTPR	11	1.67896e+07	9.97692e+06	20.64	17.63	0.221785	0.40212					Medium	20.7	0.195336	High	26.21	0.0604312	Low	13.61	1.11056	Medium	14.66	0.788263	2
	AQAELENVSGALNEAESKTIR	2	0	0	20.43		0.806555		21.03		0.682758														1
	QLEEAEEEASR	3	0	0	19.35		0.818821		44.09		0.00286217								Medium	22.96	0.35256				0
	VAQLEEERAR	2	0	0	18.26		0.950164		13.11		3.11027														1
	LAEKTETVDRLER	2	0	0	17.15		1.09002		11.21		4.27989														2
	IKVGRDYVQK	5	0	0	16.98		0.362809		14.57		0.513236								High	22.41	0.0843951	Low	11.43	1.572	2
	AAREAEALTQR	1	0	0	16.95		1.27561																		1
	LALEAEVSELRAELSSLQTARQEGEQR	1	0	0	16.19		1.52557																		2
	FDQLLAEEK	1	0	0	16.11		1.43025																		0
	RRLELQLQEVQGR	2	0	0	15.42		0.634443		17.01		0.439939														2
	HGQALGELAEQLEQARR	2	0	0	14.98		2.29847		21.18		0.545649														1
	QKLQLEKVTTEAK	2	0	0	13.54		0.90288		13.27		0.911341														2
	FLTNGPSSSPGQERELFQETLESLR	2	0	0	10.67		9.4617		31.51		0.0824273														1
	ELQTAQAQLSEWR	1	0	0					77.39		1.52934e-06														0
	GPSAGGGPGSGTSPQVEWTAR	2	0	0					77.13		2.25109e-06								High	102.1	7.16792e-09				0
	EAQAALAEAQEDLESER	1	0	0					74.86		4.00397e-06														0
	LAQAEEQLEQETR	1	0	0					69.15		1.02829e-05														0
	VAEQAANDLR	1	0	0					58.66		6.26945e-05														0
	ELEDVTESAESMNR	1	0	0					57.59		0.000144483														0
	QAQQDRDEMADEVANGNLSK	1	0	0					51.45		0.000977178														1
	HEVPPHVYAVTEGAYR	1	0	0					41.56		0.00716736														0
	AMEAEAAGLREQLEEEAAAR	1	0	0					37.62		0.02164														1
	RLVWVPSELHGFEAAALRDEGEEEAEVELAESGR	3	1.59473e+06	0		18.55		1.89557	37.41		0.0223672		Low	16.96	2.4799										2
	LGQLEEELEEEQSNSELLNDRYRK	1	0	0					36.86		0.02787														2
	LTAEIWKDVEGIVGLEQVSSLGDGPPGGRPR	1	0	0					34.64		0.0153227														1
	RLQQELDDATMDLEQQR	1	0	0					32.08		0.0746736														1
	EAEALTQR	1	0	0					31.3		0.0397342														0
	MTIAALESKLAQAEEQLEQETRER	1	0	0					29.19		0.0980899														2
	RDLGEELEALRGELEDTLDSTNAQQELR	1	0	0					28.27		0.187213														2
	AQTKEQADFALEALAK	1	0	0					24.54		0.241346														1
	RQEEEAGALEAGEEARR	1	0	0					18.07		1.76775														2
	AGRELQTAQAQLSEWRR	1	0	0					14.78		2.31365														2
	RRLQQELDDATMDLEQQR	1	0	0					12.98		5.73739														2
	TVGQLYK	1	0	0					12.65		1.14626														0
	YEILTPNAIPK	1	0	0					11.58		3.05116														0
	ALEEEQEAREELER	1	0	0					11.03		8.55124														1
	TVRQVFRLEEGVASDEEAEEAQPGSGPSPEPEGSPPAHPQ	4	8.93556e+06	1.50859e+07									High	67.18	3.09631e-05	High	60.99	0.000129057	High	53.71	0.000690533	High	56.17	0.000391184	2
	EQADFALEALAK	1	0	0															Low	13.04	3.21544				0
P06748	Nucleophosmin OS=Homo sapiens GN=NPM1 PE=1 SV=2 - [NPM_HUMAN]	89.8	1765.85	1385.76	32.5548	4.77979
	Sequence	# PSMs	C8: Area	D8: Area	IonScore A4	IonScore G4	Exp Value A4	Exp Value G4	IonScore B4	IonScore H4	Exp Value B4	Exp Value H4	C4	IonScore C4	Exp Value C4	D4	IonScore D4	Exp Value D4	E4	IonScore E4	Exp Value E4	F4	IonScore F4	Exp Value F4	# Missed Cleavages
	TVSLGAGAKDELHIVEAEAMNYEGSPIK	13	1.39452e+07	7.51148e+06	101.42	53.35	7.44543e-09	0.000463075	62.72		5.48463e-05		High	70.29	9.57388e-06	High	57.65	0.000192406	High	73.04	5.07269e-06	High	70.04	1.02155e-05	1
	MSVQPTVSLGGFEITPPVVLR	28	2.02709e+08	1.3564e+08	100.28	69.44	2.67674e-09	3.10003e-06	71.14		1.98436e-06		High	75.69	7.18948e-07	High	80.39	2.35841e-07	High	70.89	2.10194e-06	High	68.43	3.70356e-06	0
	MSVQPTVSLGGFEITPPVVLR	14	7.72156e+06	3.83489e+06	99.48	46.13	4.22135e-09	0.000870298	90.32		3.31641e-08		High	89.14	4.3396e-08	High	50.48	0.000319645	High	86.21	8.5202e-08	High	74.66	1.2961e-06	0
	LAADEDDDDDDEEDDDEDDDDDDFDDEEAEEKAPVK	7	1.16587e+07	5.22786e+06	79.38	111.51	7.19178e-07	4.5275e-10	114.89		2.06442e-10		High	68.7	8.59964e-06	High	62.32	3.62526e-05	High	99.26	7.80829e-09	High	90.44	5.3496e-08	1
	TVSLGAGAKDELHIVEAEAMNYEGSPIKVTLATLK	60	3.02097e+08	1.91934e+08	73.41	58.49	1.66681e-06	5.18181e-05	61.62	38.31	2.43439e-05	0.00524614	High	61.74	2.37139e-05	High	67.43	6.53293e-06	High	81.59	2.71476e-07	High	59.05	4.37447e-05	2
	LAADEDDDDDDEEDDDEDDDDDDFDDEEAEEKAPVKK	17	3.53388e+08	2.83508e+08	71.09	76.9	5.60964e-06	1.49557e-06	70.46		7.06106e-06		High	90.29	6.58058e-08	High	100.31	6.70863e-09	High	53.52	0.000307685	High	83.91	2.94265e-07	2
	MTDQEAIQDLWQWRK	18	1.29756e+08	9.09487e+07	70.47	65.99	9.90761e-06	2.80469e-05	74.94		3.59904e-06		High	61.88	7.04093e-05	High	72.81	5.92454e-06	High	91.08	8.47285e-08	High	88.93	1.42715e-07	1
	MQASIEKGGSLPK	11	5.24633e+06	2.46567e+06	70.11	27.38	6.04494e-06	0.11517	42.39		0.00354135		Medium	20.16	0.591791	Medium	23.81	0.255161	High	46.98	0.00123075	High	55.12	0.000188565	1
	TVSLGAGAKDELHIVEAEAMNYEGSPIKVTLATLK	66	2.96662e+07	2.18706e+07	65.02	47.54	2.49616e-05	0.00136377	41.97		0.00479993		High	46.48	0.00173402	High	53.32	0.000350354	High	62.51	4.23872e-05	High	42.13	0.00485594	2
	MSVQPTVSLGGFEITPPVVLRLK	6	4.41538e+07	4.31187e+07	61.48	67.83	7.00545e-06	1.62344e-06					High	54.63	3.37463e-05	High	46.92	0.000200187	High	55.06	3.05651e-05	High	66.38	2.26692e-06	1
	CGSGPVHISGQHLVAVEEDAESEDEEEEDVKLLSISGKR	7	1.02004e+07	1.03667e+07	58.89	59.57	0.000196201	0.000164729					High	57.01	0.000302483	High	73.72	6.54551e-06	High	61.53	0.000105707	High	67.59	2.67019e-05	2
	TVSLGAGAKDELHIVEAEAMNYEGSPIKVTLATLK	14	1.18691e+07	5.38379e+06	54.93	26.93	0.000132403	0.087089	46.42		0.00101133		High	62.01	2.73835e-05	High	28.45	0.0629428	High	49.48	0.000469478	High	51.65	0.000289637	2
	MQASIEKGGSLPKVEAK	14	2.58666e+07	1.3542e+07	54.08	38.86	0.000183891	0.00599378	41.97		0.00295747		High	39.47	0.00541172	High	37.67	0.00787462	High	49.64	0.000500842	High	53.03	0.000231697	2
	TPKGPSSVEDIKAK	7	1.36938e+06	0	54.06	39.29	0.000196911	0.00584093	42.88		0.00258387		Medium	22.49	0.282664				High	59.64	5.44299e-05	High	41.05	0.0039144	2
	ADKDYHFKVDNDENEHQLSLR	12	6.38702e+06	3.69275e+06	52.7	25.95	0.000781113	0.368314	35.25		0.0435269		Medium	21.1	1.12362	Low	20.43	1.32418	High	36.18	0.0351244	Medium	28.91	0.18913	2
	SIRDTPAKNAQK	4	4.55833e+06	4.00313e+06	50.37		0.000472023						Medium	19.41	0.545837	Low	10.62	4.88533	Low	14.02	1.88826				2
	SAPGGGSKVPQKK	3	0	0	46.86		0.00068722																		2
	GGSLPKVEAK	4	0	0	45.78		0.00106621		18.55		0.513864								Medium	24.56	0.12878	Medium	20.02	0.401646	1
	MTDQEAIQDLWQWR	12	6.64299e+06	2.64567e+06	36.32	50.91	0.0271965	0.000944364	36.6		0.0253124		High	52.86	0.000603271	High	51.63	0.000794938	High	59.76	0.000123172	High	58.48	0.000164256	0
	VKLAADEDDDDDDEEDDDEDDDDDDFDDEEAEEKAPVK	5	1.52175e+07	0	35.59		0.0268052		36.01		0.0236451		High	62.86	4.45142e-05				High	64.98	2.89572e-05	High	56.16	0.000227335	2
	MTDQEAIQDLWQWRK	7	4.25022e+06	2.0158e+06	23.9	14.49	0.462173	4.10932	21.22		0.847969		High	28.84	0.146552	Low	15.45	3.21595	Medium	26.65	0.245469	Medium	20.09	1.08821	1
	VDNDENEHQLSLR	3	0	0					33.66		0.0370468								Low	12.34	4.99429	Low	16.37	1.9838	0
	DELHIVEAEAMNYEGSPIK	1	0	0					29		0.161331														0
	MQASIEK	4	1.4941e+06	0					26.93		0.0764436		Medium	23.37	0.188475				High	31.03	0.0323038	High	31.12	0.0316413	0
	DELHIVEAEAMNYEGSPIKVTLATLK	2	0	0					23.39		0.298021											Low	12.96	3.30051	1
	MTDQEAIQDLWQWRKSL	4	1.12929e+06	366539									Medium	24.7	0.375778	Low	11.91	7.11485	High	38.86	0.0142629	High	30.43	0.0987249	2
	FINYVKNCFR	5	856525	1.04042e+06		19.9		0.68663					Medium	19.55	0.7254	Low	17.5	1.19234	High	33.18	0.0315431	Medium	23.06	0.312899	1
	VEAKFINYVK	2	1.38273e+06	0		11.1		1.92509					Low	13.82	1.02909										1
	MEDSMDMDMSPLRPQNYLFGCELK	1	0	0															Low	20.98	1.22293				0
P60709	Actin, cytoplasmic 1 OS=Homo sapiens GN=ACTB PE=1 SV=1 - [ACTB_HUMAN]	73.6	1634.55	1641.38	41.7097	5.47803
	Sequence	# PSMs	C8: Area	D8: Area	IonScore A4	IonScore G4	Exp Value A4	Exp Value G4	IonScore B4	IonScore H4	Exp Value B4	Exp Value H4	C4	IonScore C4	Exp Value C4	D4	IonScore D4	Exp Value D4	E4	IonScore E4	Exp Value E4	F4	IonScore F4	Exp Value F4	# Missed Cleavages
	SYELPDGQVITIGNER	13	2.64457e+07	1.68648e+07	103.03	84.39	4.74841e-09	3.48085e-07	80.25		8.67592e-07		High	83.89	3.92395e-07	High	94.42	3.4605e-08	High	99.95	9.69093e-09	High	84.92	2.936e-07	0
	HQGVMVGMGQKDSYVGDEAQSK	16	9.27536e+07	9.51731e+07	88.67	60.69	1.91318e-07	0.000121226	63.01		7.06049e-05		High	48.79	0.00187624	High	64.34	5.23111e-05	High	52.96	0.000707396	High	62.99	7.04535e-05	1
	DDDIAALVVDNGSGMCK	7	6.25833e+07	6.19852e+07	86.21	87.5	2.31912e-07	1.72493e-07	87.31		1.75748e-07		High	85.14	2.88284e-07	High	93.44	4.20968e-08	High	81.44	6.74727e-07	High	86.07	2.39757e-07	0
	HQGVMVGMGQKDSYVGDEAQSKR	21	1.96018e+08	2.03571e+08	83.6	51.48	6.37313e-07	0.00103766	68.97		1.82922e-05		High	69.99	1.42077e-05	High	55.43	0.000420032	High	68.75	1.93494e-05	High	58.53	0.000203478	2
	CDVDIRKDLYANTVLSGGTTMYPGIADR	14	2.36833e+06	0	79.51	54.14	1.47318e-06	0.000545645	71.1		1.11741e-05		High	54.5	0.00048503	Medium	24.07	0.524151	High	59.08	0.000161971	High	66.85	2.64472e-05	2
	MQKEITALAPSTMK	14	6.21255e+07	3.77864e+07	77.2	68.58	1.27856e-06	9.30513e-06	92.8		3.65528e-08		High	56.51	0.000156127	High	60.43	6.18163e-05	High	86.41	1.55764e-07	High	72.31	4.10655e-06	1
	HQGVMVGMGQKDSYVGDEAQSKR	32	8.80789e+06	7.66433e+06	75.32	50.63	4.37122e-06	0.00130048	53.13		0.000730097		High	45.96	0.00377481	High	47.23	0.00281013	High	53.43	0.0006766	High	48.81	0.00198204	2
	DDDIAALVVDNGSGMCKAGFAGDDAPR	8	3.0051e+07	4.08217e+07	68.74	68.98	2.12652e-05	2.02168e-05	75.47		4.40445e-06		High	79.03	1.99854e-06	High	80.47	1.4314e-06	High	69.04	1.96775e-05	High	69.13	1.95182e-05	1
	AGFAGDDAPR	8	1.30615e+08	1.3304e+08	61.4	63.29	3.3976e-05	2.16826e-05	63.27		2.17827e-05		High	63.64	2.00038e-05	High	63.3	2.16328e-05	High	61.37	3.37374e-05	High	61.44	3.3198e-05	0
	MQKEITALAPSTMK	4	0	0	59.88		8.33721e-05		14.95		2.64069														1
	VAPEEHPVLLTEAPLNPK	11	6.08238e+07	4.40848e+07	58.69	18.78	4.8269e-05	0.473452	64.9		1.17141e-05		High	26.46	0.0807748	Medium	21.87	0.232421	High	67.77	6.15797e-06	High	40.26	0.00337667	0
	DSYVGDEAQSKR	7	3.56848e+06	3.38521e+06	58.58	48.46	0.000108791	0.00111839	57.82		0.000129762		High	37.5	0.0139684	High	41.6	0.00544125	High	52.49	0.000442174	High	47.79	0.00130994	1
	TTGIVMDSGDGVTHTVPIYEGYALPHAILR	15	6.59398e+07	2.75609e+07	57.3	59.08	0.00014096	9.31286e-05	70.63		6.62133e-06		High	36.47	0.0170308	High	39.67	0.00816223	High	59.57	8.36892e-05	High	44.79	0.00254397	0
	DLYANTVLSGGTTMYPGIADR	12	5.46821e+06	3.19833e+06	55.51	62.61	0.000340099	6.69446e-05	62.3		7.18684e-05		High	42.68	0.00652538	High	32.11	0.0743749	High	73.89	4.95496e-06	High	63.95	4.87086e-05	0
	DSYVGDEAQSK	7	9.16528e+06	9.99659e+06	50.64	50.54	0.00043451	0.000444631	57.63		8.90532e-05		High	46.66	0.00108642	High	51.62	0.000347769	High	59.09	6.22718e-05	High	54.29	0.000188989	0
	HQGVMVGMGQKDSYVGDEAQSK	47	3.71336e+06	3.26623e+06	47.43	31.44	0.00247312	0.0980866	57.86		0.000226617		High	36.23	0.0329951	High	32.31	0.080486	High	51.4	0.000993564	High	39.01	0.0171448	1
	HQGVMVGMGQK	7	5.62171e+06	6.43329e+06	45.8	49.03	0.00150451	0.000715148	53.69		0.000244994		High	62.26	3.40827e-05	High	36.52	0.0132258	High	53.45	0.000259139	High	54.63	0.000197313	0
	AVFPSIVGRPR	13	1.73014e+07	1.91838e+07	42.92	37.25	0.00150088	0.00553793	32.09		0.0181697		High	38.86	0.0038225	High	43.05	0.00145662	High	37.49	0.00524019	High	35.42	0.00844009	0
	MQKEITALAPSTMKIK	14	5.03952e+06	5.54412e+06	42.03	32.06	0.00165113	0.018389	58.67		3.7829e-05		High	39.76	0.00291153	High	33.22	0.0127445	High	28.31	0.0406557	High	26.49	0.0600238	2
	LDLAGRDLTDYLMK	11	8.56129e+06	2.90829e+06	41.98	25.45	0.00461457	0.204275	27.04		0.134039		High	42.23	0.00406621	Medium	20.56	0.62938	High	35.77	0.0179568	High	26.5	0.160292	1
	HQGVMVGMGQKDSYVGDEAQSK	1	0	0	40.3		0.0132382																		1
	GYSFTTTAER	5	0	0	38.08	18.28	0.00841777	0.789775	42.9		0.00265406								High	40.73	0.00449266	High	35.04	0.0168884	0
	EITALAPSTMK	7	15333031	9.56953e+06	32.01	27.38	0.0380536	0.109229	33.25		0.0283891		High	32.62	0.0326842	High	31.1	0.0469241	High	31.88	0.0387559	High	33.91	0.0245695	0
	AGFAGDDAPRAVFPSIVGRPR	7	7.99781e+06	1.5579e+07	31.21	31.36	0.0422313	0.0411266	32.52		0.0318782		Medium	21.53	0.393017	High	32.59	0.0310105	High	34.27	0.0210063	High	33.04	0.0290258	1
	DLTDYLMK	4	0	0	28.88		0.0587565		38.27		0.00665								High	33.6	0.0199488	High	34.26	0.0170238	0
	QEYDESGPSIVHR	6	0	0	28.33		0.131542		41.8		0.00598588								High	34.14	0.034269	High	34.38	0.032682	0
	AVFPSIVGRPRHQGVMVGMGQKDSYVGDEAQSK	8	1.84608e+06	2.85164e+07	28.1	16.46	0.137457	2.00073					Low	18.29	1.24087	High	30.89	0.0727124	Medium	30.71	0.0835169				2
	IKIIAPPERK	1	0	0	28.01		0.00434843																		2
	GYSFTTTAEREIVR	6	0	0	27.56		0.147589		21.08		0.69054								Medium	20.8	0.736943	Medium	19.88	0.89129	1
	HQGVMVGMGQKDSYVGDEAQSKR	6	1.11217e+06	1.58894e+06	26.91		0.297917		37.62		0.0255494		Low	14.34	5.36732	High	31.29	0.109261	High	35.64	0.0392427	Medium	27.97	0.231562	2
	ILTERGYSFTTTAER	4	0	0	24.97		0.285782		20.5		0.757563								Medium	21.15	0.652257	Medium	19.88	0.884608	1
	TTGIVMDSGDGVTHTVPIYEGYALPHAILR	4	0	0	24.91		0.267481		33.19		0.0456466								Medium	27.37	0.170222	Medium	26.53	0.206768	0
	IWHHTFYNELR	4	0	0	23.34		0.389759		28.66		0.111434								High	31.71	0.0578408	High	38.55	0.0118342	0
	VAPEEHPVLLTEAPLNPKANR	7	0	4.13438e+06	21.9	12.9	0.199507	1.60013	33.05		0.0155076					Low	13.39	1.45002	Medium	23.66	0.136046	Medium	15.88	0.826323	1
	LDLAGRDLTDYLMKILTER	7	853537	0	21.27		0.321719						Medium	20.37	0.399016				Medium	22.72	0.23601	Medium	19.41	0.493716	2
	RGILTLK	5	1.62258e+06	0	17.89		0.10241		20.08		0.0618501		Medium	13.51	0.280763				High	19.77	0.0664264	High	15.49	0.177967	1
	HQGVMVGMGQK	3	0	0	15.1		1.76919		24.6		0.208042														0
	VAPEEHPVLLTEAPLNPKANREK	5	0	6.89505e+06	13.33	16.42	1.26348	0.620253								Low	13.61	1.21726	Medium	16.63	0.590975	Low	12.13	1.59517	2
	CDVDIRKDLYANTVLSGGTTMYPGIADR	2	0	0	12.98		8.39839																		2
	IKIIAPPER	1	0	0	12.97		0.232144																		1
	DLYANTVLSGGTTMYPGIADR	1	0	0					34.81		0.0404207														0
	QEYDESGPSIVHRK	2	0	0					11.05		7.82487								Medium	24.86	0.317607				1
	DDDIAALVVDNGSGMCK	3	1.83155e+06	0		53.62		0.000389321					High	53.91	0.000390998							High	65.31	2.64556e-05	0
	DDDIAALVVDNGSGMCKAGFAGDDAPRAVFPSIVGRPR	5	6.72611e+07	6.24328e+07		13.59		5.25027					Low	19.39	1.3614	Low	16.21	2.79659	Medium	25.57	0.32323	Low	18.48	1.66172	2
	DDDIAALVVDNGSGMCK	1	393395	0									Low	14.83	3.19151										0
	DIKEKLCYVALDFEQEMATAASSSSLEK	4	0	0															High	53.32	0.000652286	High	51.65	0.000922939	2
	EITALAPSTMKIK	2	0	0		14.86		0.981396											Low	11.87	1.65133				1
	DLYANTVLSGGTTMYPGIADRMQKEITALAPSTMK	1	0	0															Low	10.59	8.98288				2
	TTGIVMDSGDGVTHTVPIYEGYALPHAILR	1	0	0																		Low	12.47	3.82212	0
	LDLAGRDLTDYLMK	1	0	0																		Low	10.73	6.42412	1
	SYELPDGQVITIGNERFR	1	0	0		16.14		1.85699																	1
	DDDIAALVVDNGSGMCKAGFAGDDAPRAVFPSIVGRPR	1	0	0		12.35		7.22972																	2
P63261	Actin, cytoplasmic 2 OS=Homo sapiens GN=ACTG1 PE=1 SV=1 - [ACTG_HUMAN]	73.6	1591.7	1577.56	41.7658	5.47803
	Sequence	# PSMs	C8: Area	D8: Area	IonScore A4	IonScore G4	Exp Value A4	Exp Value G4	IonScore B4	IonScore H4	Exp Value B4	Exp Value H4	C4	IonScore C4	Exp Value C4	D4	IonScore D4	Exp Value D4	E4	IonScore E4	Exp Value E4	F4	IonScore F4	Exp Value F4	# Missed Cleavages
	SYELPDGQVITIGNER	13	2.64457e+07	1.68648e+07	103.03	84.39	4.74841e-09	3.48085e-07	80.25		8.67592e-07		High	83.89	3.92395e-07	High	94.42	3.4605e-08	High	99.95	9.69093e-09	High	84.92	2.936e-07	0
	HQGVMVGMGQKDSYVGDEAQSK	16	9.27536e+07	9.51731e+07	88.67	60.69	1.91318e-07	0.000121226	63.01		7.06049e-05		High	48.79	0.00187624	High	64.34	5.23111e-05	High	52.96	0.000707396	High	62.99	7.04535e-05	1
	EEEIAALVIDNGSGMCK	8	2.84519e+07	2.98468e+07	86.08	83.15	2.80389e-07	5.48325e-07	85.89		2.91124e-07		High	89.13	1.38063e-07	High	85.9	2.91097e-07	High	79.24	1.34908e-06	High	77.39	2.06556e-06	0
	HQGVMVGMGQKDSYVGDEAQSKR	21	1.96018e+08	2.03571e+08	83.6	51.48	6.37313e-07	0.00103766	68.97		1.82922e-05		High	69.99	1.42077e-05	High	55.43	0.000420032	High	68.75	1.93494e-05	High	58.53	0.000203478	2
	CDVDIRKDLYANTVLSGGTTMYPGIADR	14	2.36833e+06	0	79.51	54.14	1.47318e-06	0.000545645	71.1		1.11741e-05		High	54.5	0.00048503	Medium	24.07	0.524151	High	59.08	0.000161971	High	66.85	2.64472e-05	2
	MQKEITALAPSTMK	14	6.21255e+07	3.77864e+07	77.2	68.58	1.27856e-06	9.30513e-06	92.8		3.65528e-08		High	56.51	0.000156127	High	60.43	6.18163e-05	High	86.41	1.55764e-07	High	72.31	4.10655e-06	1
	HQGVMVGMGQKDSYVGDEAQSKR	32	8.80789e+06	7.66433e+06	75.32	50.63	4.37122e-06	0.00130048	53.13		0.000730097		High	45.96	0.00377481	High	47.23	0.00281013	High	53.43	0.0006766	High	48.81	0.00198204	2
	AGFAGDDAPR	8	1.30615e+08	1.3304e+08	61.4	63.29	3.3976e-05	2.16826e-05	63.27		2.17827e-05		High	63.64	2.00038e-05	High	63.3	2.16328e-05	High	61.37	3.37374e-05	High	61.44	3.3198e-05	0
	MQKEITALAPSTMK	4	0	0	59.88		8.33721e-05		14.95		2.64069														1
	VAPEEHPVLLTEAPLNPK	11	6.08238e+07	4.40848e+07	58.69	18.78	4.8269e-05	0.473452	64.9		1.17141e-05		High	26.46	0.0807748	Medium	21.87	0.232421	High	67.77	6.15797e-06	High	40.26	0.00337667	0
	DSYVGDEAQSKR	7	3.56848e+06	3.38521e+06	58.58	48.46	0.000108791	0.00111839	57.82		0.000129762		High	37.5	0.0139684	High	41.6	0.00544125	High	52.49	0.000442174	High	47.79	0.00130994	1
	TTGIVMDSGDGVTHTVPIYEGYALPHAILR	15	6.59398e+07	2.75609e+07	57.3	59.08	0.00014096	9.31286e-05	70.63		6.62133e-06		High	36.47	0.0170308	High	39.67	0.00816223	High	59.57	8.36892e-05	High	44.79	0.00254397	0
	DLYANTVLSGGTTMYPGIADR	12	5.46821e+06	3.19833e+06	55.51	62.61	0.000340099	6.69446e-05	62.3		7.18684e-05		High	42.68	0.00652538	High	32.11	0.0743749	High	73.89	4.95496e-06	High	63.95	4.87086e-05	0
	DSYVGDEAQSK	7	9.16528e+06	9.99659e+06	50.64	50.54	0.00043451	0.000444631	57.63		8.90532e-05		High	46.66	0.00108642	High	51.62	0.000347769	High	59.09	6.22718e-05	High	54.29	0.000188989	0
	HQGVMVGMGQKDSYVGDEAQSK	47	3.71336e+06	3.26623e+06	47.43	31.44	0.00247312	0.0980866	57.86		0.000226617		High	36.23	0.0329951	High	32.31	0.080486	High	51.4	0.000993564	High	39.01	0.0171448	1
	HQGVMVGMGQK	7	5.62171e+06	6.43329e+06	45.8	49.03	0.00150451	0.000715148	53.69		0.000244994		High	62.26	3.40827e-05	High	36.52	0.0132258	High	53.45	0.000259139	High	54.63	0.000197313	0
	AVFPSIVGRPR	13	1.73014e+07	1.91838e+07	42.92	37.25	0.00150088	0.00553793	32.09		0.0181697		High	38.86	0.0038225	High	43.05	0.00145662	High	37.49	0.00524019	High	35.42	0.00844009	0
	MQKEITALAPSTMKIK	14	5.03952e+06	5.54412e+06	42.03	32.06	0.00165113	0.018389	58.67		3.7829e-05		High	39.76	0.00291153	High	33.22	0.0127445	High	28.31	0.0406557	High	26.49	0.0600238	2
	LDLAGRDLTDYLMK	11	8.56129e+06	2.90829e+06	41.98	25.45	0.00461457	0.204275	27.04		0.134039		High	42.23	0.00406621	Medium	20.56	0.62938	High	35.77	0.0179568	High	26.5	0.160292	1
	HQGVMVGMGQKDSYVGDEAQSK	1	0	0	40.3		0.0132382																		1
	GYSFTTTAER	5	0	0	38.08	18.28	0.00841777	0.789775	42.9		0.00265406								High	40.73	0.00449266	High	35.04	0.0168884	0
	EITALAPSTMK	7	15333031	9.56953e+06	32.01	27.38	0.0380536	0.109229	33.25		0.0283891		High	32.62	0.0326842	High	31.1	0.0469241	High	31.88	0.0387559	High	33.91	0.0245695	0
	AGFAGDDAPRAVFPSIVGRPR	7	7.99781e+06	1.5579e+07	31.21	31.36	0.0422313	0.0411266	32.52		0.0318782		Medium	21.53	0.393017	High	32.59	0.0310105	High	34.27	0.0210063	High	33.04	0.0290258	1
	DLTDYLMK	4	0	0	28.88		0.0587565		38.27		0.00665								High	33.6	0.0199488	High	34.26	0.0170238	0
	QEYDESGPSIVHR	6	0	0	28.33		0.131542		41.8		0.00598588								High	34.14	0.034269	High	34.38	0.032682	0
	AVFPSIVGRPRHQGVMVGMGQKDSYVGDEAQSK	8	1.84608e+06	2.85164e+07	28.1	16.46	0.137457	2.00073					Low	18.29	1.24087	High	30.89	0.0727124	Medium	30.71	0.0835169				2
	IKIIAPPERK	1	0	0	28.01		0.00434843																		2
	GYSFTTTAEREIVR	6	0	0	27.56		0.147589		21.08		0.69054								Medium	20.8	0.736943	Medium	19.88	0.89129	1
	EEEIAALVIDNGSGMCKAGFAGDDAPRAVFPSIVGRPR	7	1.90202e+07	0	27	22.36	0.214291	0.584249	16.99		2.17385		Medium	25.61	0.273553	Medium	22.98	0.496452	Medium	23.46	0.454423	Medium	24.85	0.344035	2
	HQGVMVGMGQKDSYVGDEAQSKR	6	1.11217e+06	1.58894e+06	26.91		0.297917		37.62		0.0255494		Low	14.34	5.36732	High	31.29	0.109261	High	35.64	0.0392427	Medium	27.97	0.231562	2
	ILTERGYSFTTTAER	4	0	0	24.97		0.285782		20.5		0.757563								Medium	21.15	0.652257	Medium	19.88	0.884608	1
	TTGIVMDSGDGVTHTVPIYEGYALPHAILR	4	0	0	24.91		0.267481		33.19		0.0456466								Medium	27.37	0.170222	Medium	26.53	0.206768	0
	IWHHTFYNELR	4	0	0	23.34		0.389759		28.66		0.111434								High	31.71	0.0578408	High	38.55	0.0118342	0
	VAPEEHPVLLTEAPLNPKANR	7	0	4.13438e+06	21.9	12.9	0.199507	1.60013	33.05		0.0155076					Low	13.39	1.45002	Medium	23.66	0.136046	Medium	15.88	0.826323	1
	LDLAGRDLTDYLMKILTER	7	853537	0	21.27		0.321719						Medium	20.37	0.399016				Medium	22.72	0.23601	Medium	19.41	0.493716	2
	RGILTLK	5	1.62258e+06	0	17.89		0.10241		20.08		0.0618501		Medium	13.51	0.280763				High	19.77	0.0664264	High	15.49	0.177967	1
	HQGVMVGMGQK	3	0	0	15.1		1.76919		24.6		0.208042														0
	VAPEEHPVLLTEAPLNPKANREK	5	0	6.89505e+06	13.33	16.42	1.26348	0.620253								Low	13.61	1.21726	Medium	16.63	0.590975	Low	12.13	1.59517	2
	CDVDIRKDLYANTVLSGGTTMYPGIADR	2	0	0	12.98		8.39839																		2
	IKIIAPPER	1	0	0	12.97		0.232144																		1
	DLYANTVLSGGTTMYPGIADR	1	0	0					34.81		0.0404207														0
	QEYDESGPSIVHRK	2	0	0					11.05		7.82487								Medium	24.86	0.317607				1
	EEEIAALVIDNGSGMCK	4	1.00522e+06	892510									High	69.91	1.06943e-05	High	61.62	7.48909e-05	High	69.21	1.31765e-05	High	66.84	2.20367e-05	0
	DIKEKLCYVALDFEQEMATAASSSSLEK	4	0	0															High	53.32	0.000652286	High	51.65	0.000922939	2
	EITALAPSTMKIK	2	0	0		14.86		0.981396											Low	11.87	1.65133				1
	DLYANTVLSGGTTMYPGIADRMQKEITALAPSTMK	1	0	0															Low	10.59	8.98288				2
	TTGIVMDSGDGVTHTVPIYEGYALPHAILR	1	0	0																		Low	12.47	3.82212	0
	LDLAGRDLTDYLMK	1	0	0																		Low	10.73	6.42412	1
	SYELPDGQVITIGNERFR	1	0	0		16.14		1.85699																	1
O43795	Myosin-Ib OS=Homo sapiens GN=MYO1B PE=1 SV=3 - [MYO1B_HUMAN]	44.28	1272.85	1070.57	131.902	9.37842
	Sequence	# PSMs	C8: Area	D8: Area	IonScore A4	IonScore G4	Exp Value A4	Exp Value G4	IonScore B4	IonScore H4	Exp Value B4	Exp Value H4	C4	IonScore C4	Exp Value C4	D4	IonScore D4	Exp Value D4	E4	IonScore E4	Exp Value E4	F4	IonScore F4	Exp Value F4	# Missed Cleavages
	IFLLTNNNLLLADQK	12	3.21824e+06	5.6952e+06	113.16	96.46	8.83998e-11	4.13477e-09	107.61		3.17286e-10		High	90.61	1.68578e-08	High	98.64	2.50294e-09	High	99.99	1.83422e-09	High	97.07	3.60277e-09	0
	TSLLDNMIGVGDMVLLEPLNEETFINNLKK	14	4649788	5.26092e+06	85.48	54.8	1.53178e-07	0.000156625	56.45		0.000114817		High	44.86	0.00152517	High	27.96	0.083177	High	56.17	0.000138285	High	53.28	0.00022132	1
	NFYELSPHIFALSDEAYR	9	3.04507e+06	2.77717e+06	79.52	32.51	1.38826e-06	0.0714775	75.81		3.28421e-06		High	42.35	0.00712203	High	37.78	0.0206572	High	50.85	0.00102821	High	53.3	0.000577419	0
	SGVEVLFNELEIPVEEYSFGR	14	1.1282e+07	1.06681e+07	73.39	56.65	4.95022e-06	0.000233898	65.28		3.20647e-05		High	68.99	1.36593e-05	High	63.96	4.32729e-05	High	60.79	8.95374e-05	High	68.53	1.51925e-05	0
	VSTTLNVAQAYYAR	8	1.65447e+06	1.40541e+06	66.21	46.76	1.59873e-05	0.00136323	86.53		1.46405e-07		High	28.32	0.0990866	High	43.61	0.00283518	High	78.47	9.25225e-07	High	69.03	8.35798e-06	0
	TVEAKQEKVSTTLNVAQAYYAR	2	0	0	64.01		2.31563e-05																		2
	GAEVNQVKEQLLQSNPVLEAFGNAK	7	2.92979e+06	5.77858e+06	55.67	46.13	0.000150416	0.00132495	64.56		1.92995e-05		High	48.57	0.000784628	High	59.11	6.48702e-05	High	59.69	5.92842e-05	High	80.83	4.61755e-07	1
	TSLLDNMIGVGDMVLLEPLNEETFINNLKKR	8	0	1.63004e+06	54.15	21.33	0.00017422	0.323931	38.92		0.00589872		High	47.66	0.000736145	High	26.32	0.0974219	High	55.99	0.000111155	High	50.84	0.000351907	2
	NFHVFYQLLSGASEELLNK	4	0	0	50.64		0.000682616		47.3		0.00145801								High	47.33	0.00146	High	27.24	0.149718	0
	NFHVFYQLLSGASEELLNKLK	4	0	0	47.94		0.000659649		35.21		0.0113289														1
	ASVATLMK	5	0	0	47.16	22.77	0.000873084	0.239914	44.89		0.0014725								High	42.77	0.00239914	High	31.91	0.0292453	0
	NRNFYELSPHIFALSDEAYR	6	0	0	43.27		0.00581186		31.29		0.0945492								Low	13.16	6.11552				1
	SLPIYSPEKVEEYR	2	0	0	41.74		0.00507773		44.31		0.00266334														1
	VLYQVEGFVDKNNDLLYRDLSQAMWK	7	0	0	39.95		0.00896765		42.87		0.00515384								Medium	20.68	0.716973	Low	10.53	7.42169	2
	YMDIEFDFKGDPLGGVISNYLLEK	2	0	0	37.6		0.0197414												Low	15.95	2.91323				1
	NFHVFYQLLSGASEELLNKLKLER	3	0	0	37.31		0.00510896		16.34		0.574877								High	26.43	0.0508484				2
	DLSQAMWK	2	0	0	35.2		0.0126838		40.27		0.00437441														0
	LFSWLVNR	4	0	0	34.94		0.0110135		37.28		0.0065848								High	31.84	0.0224868	High	39.8	0.00359689	0
	INESIKAQTK	2	0	0	34.69		0.0143322		34.85		0.011817														1
	DFSRYNYLSLDSAKVNGVDDAANFR	4	0	0	33.97		0.0627156		35.57		0.0402409								High	33.71	0.0644782	High	29.15	0.187232	2
	YNYLSLDSAK	2	0	0	33.96		0.0221588		30.6		0.0502546														0
	LGNIEFKPESR	5	0	0	31.94	25.26	0.040975	0.190774	31.59		0.0439632								Medium	25.72	0.171601	High	28.08	0.0996596	0
	ALYPSSVGQPFQGAYLEINKNPK	7	1.1296e+07	1.76561e+07	30	27.53	0.06645	0.122033	29.53		0.0741006		High	31.55	0.0463295	Medium	25.24	0.197639	Medium	26.54	0.146956	High	48.7	0.00089706	1
	GDFLFSSDHLIEMATK	4	0	0	29.09		0.131572		29.94		0.109046								Medium	25.11	0.332676	Low	12.13	6.49091	0
	YLGLLENVR	6	2.02985e+06	1.43587e+06	28.49		0.0350409		25.64		0.0683609		Low	14.28	1.42208	Low	10.56	2.20195	High	26.32	0.0577531	High	25.37	0.0718746	0
	YNYLSLDSAKVNGVDDAANFR	3	0	0	27.89		0.221644		16.2		3.30559											Low	13.77	5.80737	1
	TLFKLEDLRK	5	0	281717	26.73		0.0276022		21.99		0.0822135					Low	10.1	0.982123	Medium	17.29	0.248228	Medium	16.68	0.262035	2
	INLKRPPTAGSQFK	3	0	0	25.45		0.0597288		20.73		0.180467														1
	NLQTKNPNYIR	8	3.19892e+06	3.66819e+06	23.53		0.218921		20.38		0.457194		Low	15.07	1.53563	Medium	17.5	0.89892	Low	15.9	1.27749	Low	12.69	2.65636	1
	KALYPSSVGQPFQGAYLEINKNPK	4	0	0	23.34		0.193953		21.09		0.333389								Low	14.24	1.56332				2
	FDHSEIYTYIGSVVISVNPYR	4	0	0	22.29		0.545051		27.97		0.155598								High	46.47	0.00210208	Low	11.87	5.97144	0
	RPPTAGSQFK	3	0	0	22.28		0.38067		31.85		0.042029								Medium	20.38	0.57447				0
	TSLLDNMIGVGDMVLLEPLNEETFINNLK	2	0	0	19.42		0.778872												Medium	27.46	0.133349				0
	VLYQVEGFVDKNNDLLYR	3	0	0	19.36		0.943245		34.41		0.0303379								Low	17.28	1.55921				1
	IFLLTNNNLLLADQKSGQIKSEVPLVDVTK	2	0	4.94493e+06	14.72		0.263084									Medium	15.72	0.195579							2
	SLFPEGNPAK	3	0	0	13.83		2.42811												Low	13.05	2.91077	Low	11.78	3.74351	0
	SLPIYSPEKVEEYRNR	2	0	0	13.1		3.36723		11.85		4.71234														2
	IIIAEVVNKINR	1	0	0	12.2		0.448907																		1
	NAMQIVGFMDHEAESVLAVVAAVLK	5	0	0					45.96		0.00177586								Medium	25.66	0.203461				0
	IYEFTLQR	1	0	0					27.37		0.0633981														0
	IIIAEVVNK	1	0	0					22.96		0.0417305														0
	TSLLDNMIGVGDMVLLEPLNEETFINNLKK	2	0	0					15.36		1.88614														1
	RAGYAFR	1	0	0					12.53		0.790235														1
	DFSRYNYLSLDSAK	3	0	0					12.18		5.88997								Medium	20.42	0.877862	Low	14.71	3.08146	1
	EGSEAASKGDFLFSSDHLIEMATK	1	0	0					11.18		10.9244														1
	IVQKYFLEMK	1	0	0					10.45		4.08412														1
	MEVKTSLLDNMIGVGDMVLLEPLNEETFINNLKK	5	2.2014e+06	2.04596e+06		31.19		0.0399551					High	28.19	0.0621991	High	26.95	0.105964	Medium	24.03	0.217452	High	33.68	0.0210417	2
	SGVEVLFNELEIPVEEYSFGRSK	2	0	1.21879e+06												High	41.93	0.00629347	Low	19.5	1.09621				1
	FLNDTSLPHSCFR	3	0	0												Low	18.94	1.09965	Low	14.56	3.04102	Low	10.97	6.7786	0
	NAMQIVGFMDHEAESVLAVVAAVLK	1	0	0															Medium	19	0.803824				0
P68032	Actin, alpha cardiac muscle 1 OS=Homo sapiens GN=ACTC1 PE=1 SV=1 - [ACTC_HUMAN]	36.6	1199.64	1113.9	41.9919	5.38916
	Sequence	# PSMs	C8: Area	D8: Area	IonScore A4	IonScore G4	Exp Value A4	Exp Value G4	IonScore B4	IonScore H4	Exp Value B4	Exp Value H4	C4	IonScore C4	Exp Value C4	D4	IonScore D4	Exp Value D4	E4	IonScore E4	Exp Value E4	F4	IonScore F4	Exp Value F4	# Missed Cleavages
	SYELPDGQVITIGNER	13	2.64457e+07	1.68648e+07	103.03	84.39	4.74841e-09	3.48085e-07	80.25		8.67592e-07		High	83.89	3.92395e-07	High	94.42	3.4605e-08	High	99.95	9.69093e-09	High	84.92	2.936e-07	0
	HQGVMVGMGQKDSYVGDEAQSK	16	9.27536e+07	9.51731e+07	88.67	60.69	1.91318e-07	0.000121226	63.01		7.06049e-05		High	48.79	0.00187624	High	64.34	5.23111e-05	High	52.96	0.000707396	High	62.99	7.04535e-05	1
	HQGVMVGMGQKDSYVGDEAQSKR	21	1.96018e+08	2.03571e+08	83.6	51.48	6.37313e-07	0.00103766	68.97		1.82922e-05		High	69.99	1.42077e-05	High	55.43	0.000420032	High	68.75	1.93494e-05	High	58.53	0.000203478	2
	MQKEITALAPSTMK	14	6.21255e+07	3.77864e+07	77.2	68.58	1.27856e-06	9.30513e-06	92.8		3.65528e-08		High	56.51	0.000156127	High	60.43	6.18163e-05	High	86.41	1.55764e-07	High	72.31	4.10655e-06	1
	HQGVMVGMGQKDSYVGDEAQSKR	32	8.80789e+06	7.66433e+06	75.32	50.63	4.37122e-06	0.00130048	53.13		0.000730097		High	45.96	0.00377481	High	47.23	0.00281013	High	53.43	0.0006766	High	48.81	0.00198204	2
	AGFAGDDAPR	8	1.30615e+08	1.3304e+08	61.4	63.29	3.3976e-05	2.16826e-05	63.27		2.17827e-05		High	63.64	2.00038e-05	High	63.3	2.16328e-05	High	61.37	3.37374e-05	High	61.44	3.3198e-05	0
	MQKEITALAPSTMK	4	0	0	59.88		8.33721e-05		14.95		2.64069														1
	DSYVGDEAQSKR	7	3.56848e+06	3.38521e+06	58.58	48.46	0.000108791	0.00111839	57.82		0.000129762		High	37.5	0.0139684	High	41.6	0.00544125	High	52.49	0.000442174	High	47.79	0.00130994	1
	DSYVGDEAQSK	7	9.16528e+06	9.99659e+06	50.64	50.54	0.00043451	0.000444631	57.63		8.90532e-05		High	46.66	0.00108642	High	51.62	0.000347769	High	59.09	6.22718e-05	High	54.29	0.000188989	0
	HQGVMVGMGQKDSYVGDEAQSK	47	3.71336e+06	3.26623e+06	47.43	31.44	0.00247312	0.0980866	57.86		0.000226617		High	36.23	0.0329951	High	32.31	0.080486	High	51.4	0.000993564	High	39.01	0.0171448	1
	HQGVMVGMGQK	7	5.62171e+06	6.43329e+06	45.8	49.03	0.00150451	0.000715148	53.69		0.000244994		High	62.26	3.40827e-05	High	36.52	0.0132258	High	53.45	0.000259139	High	54.63	0.000197313	0
	AVFPSIVGRPR	13	1.73014e+07	1.91838e+07	42.92	37.25	0.00150088	0.00553793	32.09		0.0181697		High	38.86	0.0038225	High	43.05	0.00145662	High	37.49	0.00524019	High	35.42	0.00844009	0
	MQKEITALAPSTMKIK	14	5.03952e+06	5.54412e+06	42.03	32.06	0.00165113	0.018389	58.67		3.7829e-05		High	39.76	0.00291153	High	33.22	0.0127445	High	28.31	0.0406557	High	26.49	0.0600238	2
	LDLAGRDLTDYLMK	11	8.56129e+06	2.90829e+06	41.98	25.45	0.00461457	0.204275	27.04		0.134039		High	42.23	0.00406621	Medium	20.56	0.62938	High	35.77	0.0179568	High	26.5	0.160292	1
	HQGVMVGMGQKDSYVGDEAQSK	1	0	0	40.3		0.0132382																		1
	YPIEHGIITNWDDMEKIWHHTFYNELR	5	0	0	35.33		0.044784		37		0.0291209								High	36.62	0.0291486	Low	15.46	4.1074	1
	EITALAPSTMK	7	15333031	9.56953e+06	32.01	27.38	0.0380536	0.109229	33.25		0.0283891		High	32.62	0.0326842	High	31.1	0.0469241	High	31.88	0.0387559	High	33.91	0.0245695	0
	AGFAGDDAPRAVFPSIVGRPR	7	7.99781e+06	1.5579e+07	31.21	31.36	0.0422313	0.0411266	32.52		0.0318782		Medium	21.53	0.393017	High	32.59	0.0310105	High	34.27	0.0210063	High	33.04	0.0290258	1
	DLTDYLMK	4	0	0	28.88		0.0587565		38.27		0.00665								High	33.6	0.0199488	High	34.26	0.0170238	0
	RGILTLKYPIEHGIITNWDDMEK	2	0	0	28.4		0.0866541												Low	12.94	2.87618				2
	AVFPSIVGRPRHQGVMVGMGQKDSYVGDEAQSK	8	1.84608e+06	2.85164e+07	28.1	16.46	0.137457	2.00073					Low	18.29	1.24087	High	30.89	0.0727124	Medium	30.71	0.0835169				2
	IKIIAPPERK	1	0	0	28.01		0.00434843																		2
	HQGVMVGMGQKDSYVGDEAQSKR	6	1.11217e+06	1.58894e+06	26.91		0.297917		37.62		0.0255494		Low	14.34	5.36732	High	31.29	0.109261	High	35.64	0.0392427	Medium	27.97	0.231562	2
	IWHHTFYNELR	4	0	0	23.34		0.389759		28.66		0.111434								High	31.71	0.0578408	High	38.55	0.0118342	0
	LDLAGRDLTDYLMKILTER	7	853537	0	21.27		0.321719						Medium	20.37	0.399016				Medium	22.72	0.23601	Medium	19.41	0.493716	2
	RGILTLK	5	1.62258e+06	0	17.89		0.10241		20.08		0.0618501		Medium	13.51	0.280763				High	19.77	0.0664264	High	15.49	0.177967	1
	HQGVMVGMGQK	3	0	0	15.1		1.76919		24.6		0.208042														0
	IKIIAPPER	1	0	0	12.97		0.232144																		1
	YPIEHGIITNWDDMEK	5	0	0	10.07		12.2165		33.37		0.0568187								Low	17.09	2.42143				0
	GILTLKYPIEHGIITNWDDMEK	1	0	0					11.14		6.40301														1
	GILTLKYPIEHGIITNWDDMEKIWHHTFYNELR	2	0	0															Medium	19.62	0.848595	Low	16.26	1.96608	2
	EITALAPSTMKIK	2	0	0		14.86		0.981396											Low	11.87	1.65133				1
	LDLAGRDLTDYLMK	1	0	0																		Low	10.73	6.42412	1
	SYELPDGQVITIGNERFR	1	0	0		16.14		1.85699																	1
P62158	Calmodulin OS=Homo sapiens GN=CALM1 PE=1 SV=2 - [CALM_HUMAN]	99.33	1172.52	1248	16.8268	4.22119
	Sequence	# PSMs	C8: Area	D8: Area	IonScore A4	IonScore G4	Exp Value A4	Exp Value G4	IonScore B4	IonScore H4	Exp Value B4	Exp Value H4	C4	IonScore C4	Exp Value C4	D4	IonScore D4	Exp Value D4	E4	IonScore E4	Exp Value E4	F4	IonScore F4	Exp Value F4	# Missed Cleavages
	VFDKDGNGYISAAELR	9	1.91863e+06	0	95.92	23.89	2.43577e-08	0.385045	93.92		3.94357e-08		Medium	25.51	0.265162				High	96.45	2.15368e-08	High	29.46	0.108031	1
	ADQLTEEQIAEFKEAFSLFDKDGDGTITTK	54	1.89132e+08	2.74945e+07	95.66	88.5	4.00539e-08	2.07643e-07	115.06	26.63	4.59256e-10	0.319713	High	84.55	5.1999e-07	High	70.25	1.3991e-05	High	90.39	1.3506e-07	High	79.82	1.58328e-06	2
	SLGQNPTEAELQDMINEVDADGNGTIDFPEFLTMMARK	26	74015474	39259.6	91.67	92.23	1.11306e-07	9.87379e-08	77.07		3.20126e-06		High	92.87	8.43308e-08	High	94.01	6.54969e-08	High	81.84	1.06247e-06	High	98.11	2.63852e-08	1
	SLGQNPTEAELQDMINEVDADGNGTIDFPEFLTMMAR	24	2.32182e+07	4.04739e+07	66.74	68.13	3.68383e-05	2.65639e-05	74.26		6.49266e-06		High	73.44	7.84645e-06	High	57.35	0.000319374	High	72.06	1.07316e-05	High	72.2	1.04484e-05	0
	SLGQNPTEAELQDMINEVDADGNGTIDFPEFLTMMAR	66	1.55027e+07	0	66.26	47.85	4.04927e-05	0.00279803	70.28		1.61589e-05		High	68.83	2.23805e-05	Low	13.59	7.56476	High	72.52	9.56346e-06	High	76.21	4.09137e-06	0
	EAFSLFDKDGDGTITTKELGTVMR	7	0	0	61.55	39.68	8.18115e-05	0.0116474	25.17		0.354263								High	62.48	6.51937e-05	High	60.58	0.000100011	2
	SLGQNPTEAELQDMINEVDADGNGTIDFPEFLTMMARK	34	3.79013e+06	0	61.32	13.8	0.000129613	7.17641	56.43		0.000406446		High	63.42	8.10334e-05				High	63.94	7.05774e-05	High	65.23	5.27403e-05	1
	HVMTNLGEKLTDEEVDEMIREADIDGDGQVNYEEFVQMMTAK	40	0	0	29.55		0.186951		25.49		0.453817		Low	12.49	9.10838				Medium	32.7	0.0845825	Low	20.1	1.52449	2
	ELGTVMR	7	7.61409e+06	2.53343e+06	22.28	20.14	0.283358	0.463805	17.13		0.927546		High	24.56	0.167624	Low	11.28	3.56727	High	27.99	0.0760914	High	28.72	0.0643184	0
	ADQLTEEQIAEFKEAFSLFDKDGDGTITTK	5	0	0	22.01		1.1479		28.83		0.230743								Low	14.73	6.11946				2
	EAFSLFDKDGDGTITTK	6	0	0	20.98		0.841086		62.52		5.96422e-05								High	33.8	0.0438755	High	33.44	0.0478713	1
	MKDTDSEEEIREAFR	4	0	0	18.87		1.49694		17.96		1.8059								Low	10.46	10.4926				2
	SLGQNPTEAELQDMINEVDADGNGTIDFPEFLTMMAR	9	151722	0	17.33		3.20571		18.84		2.23355		Medium	28.57	0.241504				Low	16.17	4.2343				0
	HVMTNLGEKLTDEEVDEMIREADIDGDGQVNYEEFVQMMTAK	25	6.35761e+07	6.44365e+06	16.2	35.14	3.63543	0.0461438	35.82		0.0394429		Medium	27.96	0.240334	Medium	22.45	0.861243	Medium	27.92	0.241669	Medium	21.88	0.972627	2
	ADQLTEEQIAEFKEAFSLFDK	6	633254	0		47.82		0.00204017	28.55		0.172801		Medium	25.91	0.307866				Medium	23.71	0.503483	High	30.21	0.114383	1
	EADIDGDGQVNYEEFVQMMTAK	5	0	0		70.61		1.20308e-05	20.33		1.29293											High	63.88	5.65189e-05	0
	KMKDTDSEEEIR	4	0	0		28.19		0.126598	15.43		2.48754								Medium	25.49	0.236301	High	31.15	0.0641131	2
	DGDGTITTKELGTVMR	2	0	0		32.8		0.0503028														Medium	23.42	0.451576	1
Q00610	Clathrin heavy chain 1 OS=Homo sapiens GN=CLTC PE=1 SV=5 - [CLH1_HUMAN]	35.16	1157.04	1775.09	191.493	5.69385
	Sequence	# PSMs	C8: Area	D8: Area	IonScore A4	IonScore G4	Exp Value A4	Exp Value G4	IonScore B4	IonScore H4	Exp Value B4	Exp Value H4	C4	IonScore C4	Exp Value C4	D4	IonScore D4	Exp Value D4	E4	IonScore E4	Exp Value E4	F4	IonScore F4	Exp Value F4	# Missed Cleavages
	KFDVNTSAVQVLIEHIGNLDR	4	0	0	87.32		8.98963e-08		55.8		0.000111655														1
	LASTLVHLGEYQAAVDGAR	13	2.67184e+07	1.45674e+07	77.79	24.87	1.10118e-06	0.206418	74.21		2.50158e-06		High	53.22	0.000301819	High	33.86	0.0271153	High	70.65	5.49745e-06	High	54.8	0.000206129	0
	SVQNHNNKSVNESLNNLFITEEDYQALR	9	6.26912e+06	4.25673e+06	74.81	15.63	4.32123e-06	3.45191	51.63		0.000921359		High	40.51	0.0114129	Low	11	10.7671	High	43.13	0.00616521	High	28.57	0.183335	1
	KFDVNTSAVQVLIEHIGNLDRAYEFAER	4	0	0	73.13		3.95935e-06		48.19		0.00115827								High	33.14	0.034043				2
	SVNESLNNLFITEEDYQALR	6	0	0	71.99		7.71542e-06		101.87		7.92508e-09								High	71.29	9.10941e-06	High	42.57	0.00651016	0
	KFNALFAQGNYSEAAKVAANAPK	6	1.36538e+06	0	67.27		1.3125e-05		61.21		5.48704e-05		High	27.04	0.145208				Low	13.82	3.00842				2
	IYIDSNNNPER	7	5.13153e+06	3.97102e+06	62.88	23.54	3.65555e-05	0.314016	54.64		0.000243067		High	49.61	0.000773974	High	34.55	0.025412	High	73.33	3.29574e-06	High	75.76	1.88344e-06	0
	LLYNNVSNFGR	7	1.98284e+06	1.48006e+06	59.93	34.04	6.06192e-05	0.0235097	51.78		0.000395923		High	40.26	0.00562779	High	35.18	0.0182033	High	61.64	4.08894e-05	High	57.76	0.000102841	0
	LLEMNLMHAPQVADAILGNQMFTHYDR	4	0	0	57.03		0.000258986		62.52		7.46717e-05								High	45.47	0.00380423				0
	ESYVETELIFALAK	10	0	0	56.57		0.000139335		73.85		2.60858e-06								High	61.63	4.28387e-05	High	30.38	0.0579509	0
	VGYTPDWIFLLR	4	0	0	54.02		0.000160691		58.61		5.48818e-05								High	37.97	0.00639948	Low	10.58	3.77118	0
	ARESYVETELIFALAK	4	661547	0	52.57		0.000241814		62.49		2.38419e-05		High	39.63	0.00482396				High	54.96	0.000139311				1
	TLQIFNIEMK	4	0	0	50.01		0.000493862		42.43		0.00292311								High	40.02	0.00511141	High	33.99	0.0204899	0
	KFNALFAQGNYSEAAK	4	0	0	46.44		0.00209736		45.15		0.00286093								High	44.39	0.00338987	Medium	25.2	0.277081	1
	LLLPWLEAR	6	572861	306585	46.07		0.000362108		42.73		0.000773336		High	33.43	0.0069907	High	29.3	0.017036	High	44.31	0.000537487	High	41.9	0.000994308	0
	ALEHFTDLYDIKR	5	0	0	43.41		0.00358901		42.23		0.00500871											Low	17.73	1.37201	1
	LAELEEFINGPNNAHIQQVGDR	3	0	0	42.72		0.00547394		40.11		0.0100765								High	41.42	0.00731564				0
	RPLIDQVVQTALSETQDPEEVSVTVK	2	0	0	40.94		0.00421213		48.29		0.000716797														0
	VKQLPLVKPYLR	8	9.31027e+06	5.71601e+06	39.38	34.09	0.000213389	0.000389942	43.49		4.47713e-05		High	32.44	0.000598672	High	44.64	3.43558e-05	High	45.15	3.20767e-05	High	34.16	0.000402893	1
	NNLAGAEELFAR	3	0	0	35.72		0.0204555		51.73		0.000460936								Medium	26.75	0.14731				0
	AVNYFSK	3	0	0	35.47		0.00825834		32.47		0.0164776								High	33.47	0.0130886				0
	LKLLLPWLEAR	5	144883	0	34.62		0.000862859		38.5		0.000353134		High	21.83	0.018044				High	38.42	0.0003597	High	28.1	0.00425925	1
	QLPLVKPYLR	9	5839482	3.69795e+06	30.93	23.4	0.0068615	0.0388525	32.97		0.00428962		High	26.11	0.020817	High	28.61	0.0117063	High	27.13	0.0164596	High	30.33	0.00787805	0
	KVGYTPDWIFLLR	3	0	0	28.21		0.0354114		36.12		0.00637735								High	29.27	0.0314098				1
	FLRENPYYDSR	7	1.56411e+06	0	27.22		0.175635		36.63		0.0201083		Low	15.56	2.45866				Medium	28.32	0.136042	Medium	26.43	0.21056	1
	GMVKEAIDSYIKADDPSSYMEVVQAANTSGNWEELVK	3	0	0	26.4		0.340881		54.23		0.000550878														2
	MREHLELFWSR	2	0	0	24.08		0.303488		13.05		3.97847														1
	EAIDSYIKADDPSSYMEVVQAANTSGNWEELVKYLQMAR	3	0	0	22.23		0.864406		36.76		0.0303432								High	37.58	0.024974				2
	AHMGMFTELAILYSK	2	0	0	18.36		1.34065		35.65		0.0252939														0
	TNRLAELEEFINGPNNAHIQQVGDR	3	0	0	14.8		3.49343		24.75		0.344679								Low	13.8	4.30209				1
	IAAYLFK	4	0	0	14.67		0.518613		25.32		0.0446523								Medium	13.57	0.668103	Medium	14.7	0.515043	0
	IHEGCEEPATHNALAK	3	0	0	14.61		3.57874		15.82		2.7648								Low	19.02	1.31642				0
	LLYNNVSNFGRLASTLVHLGEYQAAVDGAR	5	474949	807515	13.01		2.9077						Low	11.04	4.33269	Low	16.21	1.37855	Low	10.8	4.42082	Low	12.53	3.23354	1
	GQFSTDELVAEVEKR	3	0	0	11.91		5.86838		53.1		0.000445454														1
	AFMTADLPNELIELLEK	3	0	0					74.97		2.14933e-06								High	29.32	0.0797599				0
	VVGAMQLYSVDR	1	0	0					53.53		0.000293225														0
	FNALFAQGNYSEAAK	1	0	0					53.05		0.000485789														0
	SVNESLNNLFITEEDYQALRTSIDAYDNFDNISLAQR	1	0	0					49.6		0.00161456														1
	ADDPSSYMEVVQAANTSGNWEELVK	1	0	0					42.8		0.00836805														0
	HNIMDFAMPYFIQVMK	2	0	0					41.18		0.00906493								Medium	24.62	0.404336				0
	NLQNLLILTAIK	2	0	0					36.96		0.000714872								High	42.36	0.000206171				0
	EAIDSYIKADDPSSYMEVVQAANTSGNWEELVK	1	0	0					35.47		0.0453074														1
	MAVRNNLAGAEELFAR	1	0	0					30.52		0.0699523														1
	FDVNTSAVQVLIEHIGNLDR	1	0	0					24.43		0.229328														0
	TSIDAYDNFDNISLAQRLEK	1	0	0					24.01		0.457763														1
	ENPYYDSR	1	0	0					21.37		0.288865														0
	ADDPSSYMEVVQAANTSGNWEELVKYLQMAR	1	0	0					20.91		1.37944														1
	NNRPSEGPLQTR	1	0	0					20.02		0.646516														0
	AQILPIR	1	0	0					17.48		0.0607406														0
	RKDPELWGSVLLESNPYR	2	0	0					16.78		1.40734														2
	FDVNTSAVQVLIEHIGNLDRAYEFAER	1	0	0					14.15		3.41518														1
	LHIIEVGTPPTGNQPFPK	1	0	0					12.88		1.93984														0
	GMVKEAIDSYIK	1	0	0					12.83		2.77276														1
	IAAYLFKGNNR	2	0	0					12.13		2.02688								Low	10.83	2.80853				1
	HNIMDFAMPYFIQVMKEYLTK	2	0	0					11.9		10.1142														1
	WISLNTVALVTDNAVYHWSMEGESQPVK	1	0	0															Medium	23.39	0.538775				0
	AGLLQRALEHFTDLYDIKR	1	0	0															Low	10.72	7.44289				2
P00367	Glutamate dehydrogenase 1, mitochondrial OS=Homo sapiens GN=GLUD1 PE=1 SV=2 - [DHE3_HUMAN]	68.82	1141.44	1004.19	61.3592	7.79639
	Sequence	# PSMs	C8: Area	D8: Area	IonScore A4	IonScore G4	Exp Value A4	Exp Value G4	IonScore B4	IonScore H4	Exp Value B4	Exp Value H4	C4	IonScore C4	Exp Value C4	D4	IonScore D4	Exp Value D4	E4	IonScore E4	Exp Value E4	F4	IonScore F4	Exp Value F4	# Missed Cleavages
	GASIVEDKLVEDLR	10	1.65968e+06	0	91.74	20.53	3.93892e-08	0.499205	88.49		8.18329e-08		High	26.47	0.127026				High	39.87	0.00581138	High	51.01	0.000417648	1
	ISGASEKDIVHSGLAYTMER	15	1.82346e+07	8.50639e+06	91.23	50.95	8.44135e-08	0.000859773	55.67		0.000289584		High	56.56	0.000235263	High	41.63	0.0073585	High	60.04	0.000106168	High	43.92	0.00432475	1
	IIAEGANGPTTPEADKIFLER	10	1.07389e+08	5.36465e+07	71.24	51.69	4.66758e-06	0.000422848	52.21		0.000385653		High	44.09	0.00245858	High	44.74	0.00204632	High	46.98	0.00122173	High	56.89	0.000128107	1
	GGIRYSTDVSVDEVKALASLMTYK	13	1.02903e+07	4.30711e+06	69.88	73.9	7.35546e-06	2.8924e-06	49.82		0.000771315		High	53.28	0.000359234	High	38.2	0.010996	High	52.04	0.000473256	High	66.85	1.51496e-05	2
	NYTDNELEKITR	14	2.41792e+07	1.03028e+07	62.61	48.47	4.39992e-05	0.0011528	49.11		0.000981338		High	50.19	0.000756662	High	42.73	0.00413068	High	58.55	0.000110383	High	55.54	0.000223822	1
	HGGTIPIVPTAEFQDR	11	8.15412e+06	3.2868e+06	62.4	40.77	4.37622e-05	0.0063736	65.37		2.14317e-05		High	36.44	0.0172737	Medium	18.45	1.07881	High	37.67	0.0128679	High	38.05	0.0125967	0
	AKIIAEGANGPTTPEADKIFLER	13	1.90447e+07	9.30401e+06	62.27	44.72	2.53476e-05	0.00145877	60.87		3.679e-05		High	62.98	2.17512e-05	High	28.72	0.0604916	High	65.75	1.20398e-05	High	65.86	1.17387e-05	2
	DDGSWEVIEGYR	7	6.76474e+06	2.72904e+06	61.61	69	4.86964e-05	9.04538e-06	58.83		9.23628e-05		High	60.89	5.66219e-05	High	56.55	0.00015547	High	70.02	7.18683e-06	High	66.46	1.56353e-05	0
	YNLGLDLR	7	4.26226e+06	1.68445e+06	54.08	56.46	0.000148129	8.56326e-05	59.55		4.2315e-05		High	58.99	4.8328e-05	High	43.78	0.00158723	High	56.53	8.50416e-05	High	53.94	0.000153385	0
	ALASLMTYK	7	3.41839e+06	1.50826e+06	52.76	52.82	0.000191738	0.000173697	61.48		2.36478e-05		High	44.91	0.00117033	High	34.76	0.0110786	High	52.77	0.000175708	High	50.98	0.000265333	0
	YSTDVSVDEVK	5	0	0	50.6	43.2	0.000642336	0.00335759	60.41		6.48313e-05								High	43.1	0.00360477	High	50.55	0.000618937	0
	DSNYHLLMSVQESLERK	10	842427	0	47.67	19.48	0.00169463	1.1565	37.28		0.0191558		Medium	25.76	0.26785				High	33.13	0.0490055	High	33.33	0.047636	1
	YSTDVSVDEVKALASLMTYK	8	3.21562e+07	1.21883e+07	46.97	47.81	0.00197494	0.00166074	40.32		0.00931753		High	46.7	0.00214438	High	36.5	0.0222641	High	65.23	2.94218e-05	High	50.23	0.000948893	1
	TAAYVNAIEK	7	7.84136e+06	2.62627e+06	45.57	52.99	0.00103861	0.000188127	50.22		0.000356001		High	53.22	0.000178423	High	34.56	0.0136129	High	44.08	0.0014637	High	42.08	0.00231981	0
	AKPYEGSILEADCDILIPAASEK	7	2.8143e+07	1.35306e+07	42.98	49.27	0.00478326	0.00111738	40.27		0.00884749		High	45.13	0.00289255	High	33.95	0.0379561	High	41.79	0.00626788	High	47.38	0.00172664	0
	GASIVEDKLVEDLRTR	12	4.666e+06	2.56271e+06	42.05	33.47	0.00255108	0.019318	28.76		0.0567439		High	39.56	0.00475295	High	42.7	0.00243007	High	32.41	0.0245148	High	37.06	0.00836352	2
	TAAYVNAIEKVFK	10	4.13329e+06	1.29484e+06	40.91	33.32	0.00258697	0.0153876	32.1		0.0214267		High	45.2	0.00113248	Medium	17.38	0.604187	High	62.72	1.85761e-05	High	70.87	2.59863e-06	1
	NLNHVSYGR	2	0	0	31.98		0.0420889		26.19		0.160972														0
	GFIGPGIDVPAPDMSTGER	8	2.50861e+06	1.37159e+06	31.59	52.87	0.0791546	0.000559021	42.81		0.00593501		High	29.7	0.118242	Medium	27.44	0.198422	High	31.59	0.0743352	High	43.75	0.00461125	0
	DSNYHLLMSVQESLER	7	8.5478e+06	2.42518e+06	30.38	30.46	0.10335	0.101059	29.69		0.119857		High	31.96	0.0710664	Medium	27.61	0.198347	High	31.41	0.0823958	Medium	26.62	0.244666	0
	RFTMELAK	5	2.07163e+07	0	30.23	30.26	0.0459509	0.0456346	31.11		0.037484		High	38.21	0.00730124							High	38.37	0.0070517	1
	MVEGFFDR	7	1.96857e+06	1.43988e+06	29.89	36.86	0.0469236	0.00932435	48.33		0.000672034		High	31.96	0.0291334	High	26.55	0.101249	High	40.82	0.00378784	High	32.66	0.0246339	0
	FTMELAK	7	1.05388e+07	5.2877e+06	28.19	28.46	0.0972429	0.0913814	18.42		0.92227		High	30.54	0.0566054	High	28.03	0.100892	High	29.25	0.076183	High	31.6	0.0443464	0
	VFKVYNEAGVTFT	7	0	0	25.95	46.49	0.189175	0.00174911	25.51	30.78	0.210893	0.0631716							High	30.61	0.0649548	High	34.88	0.0253406	1
	MVEGFFDRGASIVEDKLVEDLR	6	1.36766e+06	0	25.04	10.55	0.295156	7.94266	27.84		0.153091		Low	14.66	3.34798				Low	19.25	1.16295	High	27.59	0.170958	2
	TAMKYNLGLDLR	6	1.46022e+07	7.09325e+06	23.74	28.63	0.204149	0.0633347					High	35.94	0.0121102	High	40.89	0.00387392	High	37.78	0.00799445	High	33.07	0.0234504	1
	GVFHGIENFINEASYMSILGMTPGFGDK	3	0	0	23.32		0.688602		16.08		3.71139								High	33.81	0.0630936				0
	AKPYEGSILEADCDILIPAASEKQLTK	12	5.0843e+07	3.52453e+07	21.54	33.15	0.445424	0.0285178	17.73		1.02627		High	38.76	0.00778981	High	28.94	0.0746717	Medium	27.09	0.116772	Medium	24.49	0.2084	1
	NYTDNELEK	7	3.97626e+06	1.88092e+06	21.53	14.06	0.366652	2.08691	24.56		0.185996		Low	16.21	1.27205	Low	12.63	2.91708	Medium	25.82	0.136276	High	24.22	0.202278	0
	INPKNYTDNELEKITR	5	3.1321e+06	0	21.51	26.62	0.520203	0.164526					High	34.83	0.0233156				Low	12.28	4.02262	Medium	24.01	0.289553	2
	TFVVQGFGNVGLHSMR	5	1.98262e+06	0	17.45	10.05	1.62528	8.64984	21.13		0.696511		Low	15.53	2.50369				High	33.35	0.0405971				0
	HGGTIPIVPTAEFQDRISGASEKDIVHSGLAYTMER	11	6.43601e+07	3.21537e+07	15.91	32.61	2.08749	0.0425189	17.71		1.24195		Medium	20.61	0.691693	Low	16.32	1.93094	Medium	21.63	0.553777	Low	14.49	2.8984	2
	CAVVDVPFGGAK	7	2.71116e+06	1.02404e+06	14.34	32.04	2.50696	0.0395422	36.18		0.015086		High	39.86	0.00672844	High	42.58	0.00370168	High	56.54	0.00014629	High	43.08	0.00320564	0
	KGFIGPGIDVPAPDMSTGER	6	0	2.23015e+06	13.3	24.66	4.01317	0.308636					Medium	19.52	1.03868	Low	11.28	6.91484	Low	15.86	2.38535	Low	14.62	3.10457	1
	LTFKYER	1	0	0	13.19		2.09883																		1
	ELEDFKLQHGSILGFPK	4	0	0		30.62		0.043218	14.44		1.87609								Low	16.97	1.04573	High	37.1	0.00986621	1
	AKPYEGSILEADCDILIPAASEKQLTKSNAPR	6	3.57323e+06	9.2595e+06		27.93		0.0812571					High	33.46	0.0233523	High	30.7	0.0423867				High	26.01	0.118038	2
	TAAYVNAIEKVFKVYNEAGVTFT	4	2.05781e+07	1.03754e+07		32.23		0.0413802					High	30.56	0.0615316	Low	17.23	1.30856				Low	17.26	1.27888	2
	VYNEAGVTFT	4	2.57855e+06	0		26.42		0.114131					High	25.62	0.135023				High	28.01	0.0788252	High	42.36	0.00289511	0
	NIMVIPDLYLNAGGVTVSYFEWLKNLNHVSYGR	4	1.71193e+06	0		25.92		0.152492					Low	13.59	2.43481				Medium	25.45	0.186029	High	27.24	0.112902	1
	CIAVGESDGSIWNPDGIDPKELEDFKLQHGSILGFPK	2	0	0		22.25		0.684714											Low	14.75	3.54728				2
	QIMRTAMKYNLGLDLR	1	0	0															Low	13.79	4.30783				2
	ISGASEKDIVHSGLAYTMER	1	0	0																		Low	14.72	3.79111	1
	CAVVDVPFGGAK	1	0	0		14.41		2.23866																	0
	NYTDNELEKITRR	1	0	0		11.41		6.04958																	2
O00159	Myosin-Ic OS=Homo sapiens GN=MYO1C PE=1 SV=4 - [MYO1C_HUMAN]	45.25	1115.66	1438.27	121.606	9.40771
	Sequence	# PSMs	C8: Area	D8: Area	IonScore A4	IonScore G4	Exp Value A4	Exp Value G4	IonScore B4	IonScore H4	Exp Value B4	Exp Value H4	C4	IonScore C4	Exp Value C4	D4	IonScore D4	Exp Value D4	E4	IonScore E4	Exp Value E4	F4	IonScore F4	Exp Value F4	# Missed Cleavages
	VLQALGSEPIQYAVPVVKYDR	9	1.86007e+07	4.57679e+07	82.6	24.22	1.32439e-07	0.0968813	63.17		1.33018e-05		High	26.53	0.0582507	High	29.75	0.0280702	High	41.13	0.0018309	High	31.25	0.0193098	1
	LLQSNPVLEAFGNAK	9	4.51526e+06	8.23016e+06	74.78	58.03	1.76476e-06	8.53886e-05	64.94		1.75383e-05		High	58.21	8.11668e-05	High	64.53	1.8799e-05	High	67.28	1.02888e-05	High	67.09	1.07489e-05	0
	IDYANLTGISVSSLSDSLFVLHVQR	2	0	0	72.22		2.50713e-06		67.64		7.05966e-06														0
	LLQFYAETCPAPER	4	0	0	69.58		1.02388e-05		49.49		0.00105769								High	66.65	1.96591e-05	High	52.88	0.0004838	0
	LGTDEISPR	7	8.13871e+06	2.11581e+07	64.82	61.07	1.81285e-05	3.98239e-05	64.85		1.80037e-05		High	57.96	8.79757e-05	High	64.16	1.95499e-05	High	58.39	7.38149e-05	High	64.15	2.11525e-05	0
	DRVGVQDFVLLENFTSEAAFIENLR	3	0	0	60.4		7.21401e-05		54.81		0.000258514								High	39.61	0.00864226				1
	TALSANRVNSININQGSITFAGGPGR	7	2.11464e+06	5.8107e+06	58.08	29.78	9.44471e-05	0.0647483	54.86		0.000194973		Medium	23.66	0.262836	High	42.38	0.00360732	High	42.57	0.00342247	High	46.95	0.00117974	1
	NGHLAVVAPR	4	0	2.14994e+06	56.36		4.77441e-05		41.98		0.00128042					High	42.67	0.00111666	High	47.42	0.000374042				0
	MSLLQLVEILQSKEPAYVR	6	1.15576e+06	1.30368e+06	56.18		5.16925e-05		60.01		2.23485e-05		High	52.44	0.00010548	High	43.78	0.00093391	High	49.37	0.000247986	High	40.98	0.00176756	1
	ADNKQKGDVVLQSDHVIETLTK	10	3.85897e+06	8.02936e+06	54.16	37.95	0.000174587	0.00777574	44.37		0.00170916		High	41.32	0.00366738	High	46.75	0.000988056	High	47.72	0.000788591	High	51.32	0.000345339	2
	VLQALGSEPIQYAVPVVK	4	0	2.53574e+06	52.91		6.21693e-05		63.64		5.27667e-06					High	38.48	0.00173125	High	55.13	3.39127e-05				0
	DGTIDFTPGSELLITK	7	3.38349e+06	9.14164e+06	50.15	39.75	0.00076946	0.00864351	62		4.98772e-05		High	39.18	0.00830976	High	57.42	0.000143639	High	52.9	0.00040516	High	47.87	0.00126806	0
	IIAKGEELLSPLNLEQAAYAR	5	0	1.49139e+06	48.62		0.000322213		61.96		1.59199e-05					High	26.11	0.0571856	High	45.71	0.000625685	High	40.27	0.00230232	1
	VTMESALTAR	2	0	0	45.53		0.00166959		44.19		0.00227496														0
	TSFLLNLR	4	0	0	43.53		0.000585563		26.12		0.0311537								Medium	20.79	0.225511	High	45.43	0.000378071	0
	TFTWLVGK	4	0	0	43.16		0.00182838		43.21		0.00180745								High	36.93	0.00769506	High	29.44	0.0430592	0
	VGVQDFVLLENFTSEAAFIENLRR	5	0	22452.7	39.58		0.0060144		35.21		0.0173248					High	26.08	0.141551	Medium	27.22	0.104698				1
	GVSFYEVPPHLFAVADTVYR	5	0	0	36.84		0.0179171		42.55		0.00481691					High	37.33	0.0160979	High	42.83	0.00446143	High	43.63	0.00355912	0
	DQAVMISGESGAGKTEATKR	9	0	1.19258e+06	34.63	25.54	0.035864	0.286794	39.84		0.010894					Low	16.93	2.17063	Medium	23.32	0.482114	Medium	26.95	0.212231	2
	TLFATEDALEVR	2	0	0	33.25		0.0353207		51.9		0.000446147														0
	DRLLQSNPVLEAFGNAK	6	1.1419e+06	2.12752e+06	32.22		0.0306493		40.31		0.00475796		Low	12.06	3.16129	High	28.78	0.0709847	High	29.53	0.0600605	High	30.9	0.0431207	1
	QKGDVVLQSDHVIETLTK	2	0	0	30.72		0.0360919		22.41		0.228211														1
	AKNGHLAVVAPR	1	0	0	30.56		0.0138886																		1
	QLLLTPNAVVIVEDAK	5	0	0	29.58		0.013604		57.69		2.19578e-05								High	41.95	0.000810595	High	23.58	0.05372	0
	AVASEIFK	3	0	0	28.34		0.0321688		34.37		0.00806137								Low	11.43	1.58638				0
	DRVGVQDFVLLENFTSEAAFIENLRR	5	0	447494	28.08		0.0955363		16.28		1.45895					Low	12.02	3.63018	Medium	23.31	0.275562	High	25.63	0.162475	2
	QLLLTPNAVVIVEDAKVK	7	928002	2.25579e+06	27.6	29.44	0.00660364	0.0042661	33.49		0.00170131		High	28.37	0.00516688	High	34.17	0.00145473	High	45.35	0.000109404	High	28.26	0.00559798	1
	VNSININQGSITFAGGPGRDGTIDFTPGSELLITK	4	0	0	27.51		0.10033		39.69		0.0052357					High	51.31	0.000422315	Medium	22.55	0.277396				1
	HLGYKPEEYKMGR	7	822960	879679	27.1	14.47	0.182505	3.39052	29.08		0.111421		Low	12.23	5.6131	Medium	19.96	0.909841	Medium	27.38	0.16462	Medium	21.58	0.626564	1
	VLQALGSEPIQYAVPVVKYDRK	7	2.1084e+06	6.0333e+06	27.08	31.94	0.0259547	0.00694112	25.47		0.0405822		High	26.28	0.0401536	High	31.91	0.00853524	High	36.55	0.00294342	High	24.6	0.046116	2
	YLGLLENLR	5	184564	0	26.46		0.0581805		29		0.0259339		Low	13.43	1.5888				High	27.83	0.0438411	Medium	20.95	0.213738	0
	YMDVQFDFKGAPVGGHILSYLLEK	2	0	0	21.18		0.650815												Low	16.02	2.23781				1
	LLSVEGSTLR	3	0	0	20.5		0.28832		26.55		0.0659502								Medium	19.76	0.343466				0
	KIIAKGEELLSPLNLEQAAYAR	3	0	0	20.26		0.116794		12.39		0.680584								High	23.75	0.0495493				2
	GKKDNYPQSVPR	3	0	0	19.44		0.714999		25.2		0.208226								Low	12.26	4.03822				2
	KDNYPQSVPR	2	0	0	14.92		2.22093		24.48		0.263061														1
	YRGVSFYEVPPHLFAVADTVYR	2	0	0	13.29		3.931		19.7		0.894719														1
	LLSVEGSTLREALTHR	3	0	0	11.03		2.3153		12.8		1.56655														1
	HLGYKPEEYK	2	0	0	10.41		6.11917		14.17		2.56301														0
	VNSININQGSITFAGGPGR	2	0	0					96.55		1.60671e-08								High	86.08	1.79281e-07				0
	VGVQDFVLLENFTSEAAFIENLR	6	304477	283378		48.92		0.00086365	64.58		2.44533e-05		High	47.15	0.0014254	High	35.21	0.0227181	High	81.01	6.07849e-07				0
	GEELLSPLNLEQAAYAR	2	0	0					58.72		0.000100775														0
	MSLLQLVEILQSK	2	0	0					58.55		2.53441e-05								High	56.88	3.31263e-05				0
	DNYPQSVPR	3	0	2.20707e+06					38.52		0.00803556					Medium	24.46	0.197132				High	30.74	0.0495459	0
	KYEAFLQR	1	0	0					34.34		0.0118906														1
	SRQLLLTPNAVVIVEDAKVK	4	0	850694					20.36		0.0354373					High	23.27	0.0193101	High	21.19	0.032694	High	17.59	0.0653178	2
	LGLERNPQSYLYLVK	2	0	0					19.23		0.308049											Medium	17.19	0.465049	1
	GDVVLQSDHVIETLTK	1	0	0					17.02		1.09732														0
	NFHIFYQLLEGGEEETLRR	1	0	0					14.77		3.25091														1
	GGAVRDRLLQSNPVLEAFGNAK	3	948746	2.44265e+06									Low	12.55	2.06796	Medium	16.79	0.78948				Low	12.63	2.11208	2
	LFISTRLGTDEISPR	3	3.11699e+06	1.23604e+07									Low	11.28	3.17256	Medium	16.43	0.979429	Medium	17.43	0.769856				1
	QLLLTPNAVVIVEDAKVKQR	2	0	1.5157e+06												High	38.82	0.00032805				High	17.53	0.0538642	2
	VGVQDFVLLENFTSEAAFIENLRRR	1	0	685568												Medium	21.55	0.31178							2
	LGTDEISPRVLQALGSEPIQYAVPVVKYDR	1	0	2.29086e+06												Medium	21.15	0.223686							2
	SISPEWKQQLQQK	2	0	5.72479e+06												Medium	18.78	0.856849				Low	15.48	1.83191	1
P10809	60 kDa heat shock protein, mitochondrial OS=Homo sapiens GN=HSPD1 PE=1 SV=2 - [CH60_HUMAN]	75.57	1061.79	933.615	61.0164	5.87158
	Sequence	# PSMs	C8: Area	D8: Area	IonScore A4	IonScore G4	Exp Value A4	Exp Value G4	IonScore B4	IonScore H4	Exp Value B4	Exp Value H4	C4	IonScore C4	Exp Value C4	D4	IonScore D4	Exp Value D4	E4	IonScore E4	Exp Value E4	F4	IonScore F4	Exp Value F4	# Missed Cleavages
	LVQDVANNTNEEAGDGTTTATVLAR	15	4.00902e+07	2.53489e+07	136.63	121.26	2.79953e-12	9.30349e-11	122.44	31.09	7.14131e-11	0.0958541	High	130.26	1.18914e-11	High	94.11	5.04401e-08	High	121.45	8.99118e-11	High	108.87	1.61564e-09	0
	GVMLAVDAVIAELKK	12	808293	204283	83.02	82.86	6.78483e-08	5.90072e-08	63.62		5.90934e-06		High	77.37	2.08884e-07	High	19.23	0.15283	High	95.55	3.78912e-09	High	66.73	2.80268e-06	1
	VGGTSDVEVNEKKDR	2	0	0	74.07		3.08693e-06		22.48		0.457316														2
	ALMLQGVDLLADAVAVTMGPK	14	1.58334e+06	672187	73.01	53.09	2.21515e-06	0.000217963	57.7		8.22799e-05		High	59.5	4.70687e-05	High	43.24	0.00218151	High	61.43	3.03248e-05	High	54.33	0.000170837	0
	IMQSSSEVGYDAMAGDFVNMVEK	7	2.22247e+06	0	69.55	51.53	1.66099e-05	0.00104441	70.39		1.35289e-05		High	46.22	0.00353754				High	61.25	0.000110384	High	61.05	0.000116058	0
	ALMLQGVDLLADAVAVTMGPK	15	3.97564e+07	2.6753e+07	68.49	83.54	5.71981e-06	1.76814e-07	64.96	46.57	1.28938e-05	0.000852533	High	59.94	4.07085e-05	High	60.84	3.30891e-05	High	68.58	5.61636e-06	High	74.82	1.27394e-06	0
	QSKPVTTPEEIAQVATISANGDKEIGNIISDAMKK	12	6.49866e+06	0	66.35	30.24	1.16681e-05	0.0377549	46.67		0.000959064		High	37.24	0.00792012				High	52.17	0.000294267	High	51.78	0.000289724	2
	IMQSSSEVGYDAMAGDFVNMVEKGIIDPTKVVR	7	1.13179e+07	8.20979e+06	62.03	52.07	7.28752e-05	0.000719898	30.66		0.103425		High	51	0.000919038	High	35.71	0.03115	High	57.78	0.000193484	High	38.93	0.0145402	2
	ALMLQGVDLLADAVAVTMGPKGR	10	1.0275e+07	9.63724e+06	52.79	58.74	0.000187262	4.11671e-05	20.3		0.23378		High	74.94	9.87531e-07	High	50.88	0.000251507	High	44.78	0.0010695	High	42.93	0.00164514	1
	GVMLAVDAVIAELK	3	0	0	51.17		0.000226859		43.4		0.00119986											High	61.5	1.90083e-05	0
	VGEVIVTKDDAMLLK	5	0	0	46.59		0.00062166		19.16		0.393138								Medium	15.58	0.896489	High	26.94	0.0633205	1
	VGLQVVAVK	5	0	0	45.25	27.39	0.000234353	0.0143176	33.05		0.00388928								High	31.64	0.00538108	High	53.17	3.78329e-05	0
	TVIIEQSWGSPK	7	1.26112e+07	7.70102e+06	44.34	50.48	0.00242413	0.000589598	44.03		0.00260744		High	58.7	8.90316e-05	High	63.73	2.85535e-05	High	46.81	0.00137264	High	60.74	5.55336e-05	0
	VTKDGVTVAK	1	0	0	40.71		0.00194038																		1
	VTDALNATR	6	1.32552e+06	479484	40.26	43.84	0.00520394	0.00228415					High	43.26	0.00275213	High	30.8	0.0459549	High	48.95	0.00070361	High	44.98	0.00175522	0
	LSDGVAVLK	6	1.36047e+06	0	36.84	19.77	0.00551693	0.280994	24.54		0.0936909		Medium	14.31	0.987864				Medium	19.12	0.32636	High	25.64	0.0727273	0
	NAGVEGSLIVEK	7	3.34859e+06	1.23922e+06	36.78	40.67	0.0145037	0.00592642	18.98		0.874565		High	25.65	0.159959	Medium	19.01	0.868545	High	29.74	0.0733632	High	46.49	0.00155164	0
	KPLVIIAEDVDGEALSTLVLNR	4	0	0	32.97		0.00527371		33.74		0.00443802								Medium	15.06	0.325924	High	31.24	0.00860608	0
	TALLDAAGVASLLTTAEVVVTEIPKEEKDPGMGAMGGMGGGMGGGMF	17	8.36767e+06	4.98619e+06	31.65	39.57	0.0765981	0.0130392	42.38		0.00680708		Low	12.06	6.83286	Medium	22.38	0.657584	High	41.4	0.0103486	High	59.26	0.000142589	2
	IMQSSSEVGYDAMAGDFVNMVEKGIIDPTK	5	0	0	30.65	24.14	0.132464	0.595564	40.31		0.0149582								Medium	30.74	0.133331	High	48.73	0.00215152	1
	DGKTLNDELEIIEGMKFDR	3	0	0	28.13		0.174196		34.37		0.0401971											Medium	25.2	0.335366	2
	RGVMLAVDAVIAELKK	7	1.15826e+06	361711	27.4	48.16	0.0134658	0.000110749	12.65		0.399289		High	27.28	0.0133754	High	25.61	0.020197	High	41.48	0.000526298	High	50.15	7.00387e-05	2
	IQEIIEQLDVTTSEYEKEKLNER	8	4.07381e+06	1.56899e+06	22.28	18.34	0.485672	1.19809	32.98		0.0407835		High	37.03	0.0162089	High	31.6	0.0593591	Medium	21.4	0.586793	High	28.55	0.112687	2
	KISSIQSIVPALEIANAHR	4	0	0	22.22		0.0776729		16.29		0.3172											Medium	16.86	0.256548	1
	SIAKEGFEK	1	0	0	21.37		0.253122																		1
	TLNDELEIIEGMKFDR	5	0	0	20.68	10.02	0.840103	9.8794	22.32		0.581449								Medium	21.18	0.760174	Medium	24.36	0.363689	1
	NAGVEGSLIVEKIMQSSSEVGYDAMAGDFVNMVEK	10	7.43027e+06	0	14.17	37.7	6.21516	0.0276899	11.58		11.3602		High	34.26	0.0614018				Medium	24.29	0.599364	High	42.9	0.00814167	1
	TALLDAAGVASLLTTAEVVVTEIPKEEKDPGMGAMGGMGGGMGGGMF	44	1.90504e+06	952987	13.58		4.95101		34.74		0.0417658		Low	14.96	4.07559	Low	15.59	3.37757	High	31.78	0.0798483	High	57.9	0.000210024	2
	VGLQVVAVKAPGFGDNRK	3	203885	0	12.4		1.13362						Low	11.62	1.16038							High	22.02	0.119645	2
	VGGTSDVEVNEK	2	0	0					42.93		0.003466								Low	12.9	3.39258				0
	GYISPYFINTSK	2	0	0					32.59		0.0400713											High	33.23	0.0338914	0
	QSKPVTTPEEIAQVATISANGDKEIGNIISDAMK	2	0	0		19.43		0.687	28.35		0.0778609														1
	ISSIQSIVPALEIANAHR	1	0	0					25.54		0.0692551														0
	TALLDAAGVASLLTTAEVVVTEIPK	2	0	0		72.66		3.65851e-07	16.28		0.216665														0
	IQEIIEQLDVTTSEYEKEK	1	0	0					11.09		7.22796														1
	FGADARALMLQGVDLLADAVAVTMGPKGR	2	325871	376883									High	24.84	0.11024	High	30.88	0.0345006							2
	IMQSSSEVGYDAMAGDFVNMVEKGIIDPTKVVR	1	342317	0									Low	16.09	2.8774										2
	CIPALDSLTPANEDQKIGIEIIKR	3	2.14549e+06	0		15.33		0.939351					Low	10.66	3.00655							Low	11.81	2.11924	2
	TVIIEQSWGSPKVTKDGVTVAK	2	0	1.43009e+06		13.83		0.767969								High	39.08	0.00263257							2
	AAVEEGIVLGGGCALLR	2	0	0		64.28		1.76361e-05														High	83.66	2.03424e-07	0
	ISSIQSIVPALEIANAHRKPLVIIAEDVDGEALSTLVLNR	2	0	0		10.48		2.32347														Medium	15.61	0.706209	1
	LAKLSDGVAVLK	1	0	0																		Low	11.8	0.538465	1
	GRTVIIEQSWGSPK	1	0	0		14.51		1.8638																	1
P19338	Nucleolin OS=Homo sapiens GN=NCL PE=1 SV=3 - [NUCL_HUMAN]	48.45	1035.52	1031.11	76.5684	4.70361
	Sequence	# PSMs	C8: Area	D8: Area	IonScore A4	IonScore G4	Exp Value A4	Exp Value G4	IonScore B4	IonScore H4	Exp Value B4	Exp Value H4	C4	IonScore C4	Exp Value C4	D4	IonScore D4	Exp Value D4	E4	IonScore E4	Exp Value E4	F4	IonScore F4	Exp Value F4	# Missed Cleavages
	GLSEDTTEETLKESFDGSVR	12	1.06472e+07	3283832	127.27	37.76	2.44031e-11	0.0223521	95.24		4.02609e-08		High	37.26	0.0247412	Medium	21.96	0.832292	High	82.19	7.89663e-07	High	40.23	0.0125239	1
	TGISDVFAKNDLAVVDVR	8	2.32753e+06	0	97.81	25.93	8.85009e-09	0.140654	80.25		5.05545e-07		High	42.24	0.00319414				High	49.54	0.000595332	High	49.35	0.000621956	1
	TLVLSNLSYSATEETLQEVFEK	13	4.69128e+06	2.05239e+06	88.62	52.11	1.08893e-07	0.000487835	86.65		1.67286e-07		High	79.98	7.77573e-07	High	45.78	0.00202276	High	79.63	8.66788e-07	High	81.89	5.15126e-07	0
	NLPYKVTQDELKEVFEDAAEIR	9	1.14515e+06	0	79.12		1.01153e-06		71.4		5.98384e-06		High	33.67	0.0347065				High	71.9	5.18138e-06	High	48.77	0.00105661	2
	SAPELKTGISDVFAKNDLAVVDVR	9	7.25675e+06	0	60.67	11.91	2.85822e-05	2.08711	20.8		0.269076		Medium	17.97	0.516267				High	59.52	3.72474e-05	High	47.18	0.000650847	2
	QKVEGTEPTTAFNLFVGNLNFNK	4	0	0	60.34		7.29125e-05		52.47		0.000458371								High	60.53	7.15173e-05	High	30.56	0.0696625	1
	TLVLSNLSYSATEETLQEVFEKATFIK	3	0	0	57.64		8.42855e-05		70.78		3.94405e-06								Medium	22.66	0.253385				1
	KFGYVDFESAEDLEKALELTGLK	5	0	0	56.95		0.000174791		43.14		0.00408856								High	30.24	0.0757936				2
	FGYVDFESAEDLEKALELTGLK	2	0	0	48.21		0.00154028		61.82		6.65221e-05														1
	TLFVKGLSEDTTEETLKESFDGSVR	8	981782	0	45.93		0.00232679		32.84		0.0483076		Medium	22.85	0.504014				High	60.46	8.7656e-05	High	40.87	0.00826649	2
	MAPPPKEVEEDSEDEEMSEDEEDDSSGEEVVIPQK	9	1.5916e+06	0	45.37	39.43	0.00482794	0.0195496	45.32		0.00503219		Low	11.29	12.453				Low	20.45	1.5223	Low	10.76	13.8637	1
	GFGFVDFNSEEDAK	2	0	0	42.22		0.00507423		40.32		0.00794731														0
	VEGTEPTTAFNLFVGNLNFNK	5	0	0	42.04		0.00632362		68.81		1.28892e-05								Medium	26.1	0.247435				0
	VTQDELKEVFEDAAEIR	3	0	0	35.89		0.0249259		39.61		0.0103871								High	41.95	0.00606031				1
	KQKVEGTEPTTAFNLFVGNLNFNK	6	3.24331e+06	0	33.93		0.0246994		40.64		0.00531163		Low	14.41	2.24228				High	36.99	0.0120492	High	32.5	0.0343872	2
	AAKEAMEDGEIDGNKVTLDWAKPK	5	0	0	32.88		0.0572419		39.75		0.0117683								Medium	27.95	0.175555				2
	AAAAAPASEDEDDEDDEDDEDDDDDEEDDSEEEAMETTPAK	5	1.13306e+07	0	29.07	40.73	0.0678241	0.00450956					High	39.91	0.00560496				Low	14.18	2.0816	High	26.35	0.122938	0
	TLVLSNLSYSATEETLQEVFEKATFIKVPQNQNGK	2	0	0	27.13		0.0775537												High	36.2	0.00949938				2
	MAPPPKEVEEDSEDEEMSEDEEDDSSGEEVVIPQKK	4	1.84904e+06	0	25.91		0.465326						Low	19.14	2.16249				Low	15.08	5.54009				2
	MAPPPKEVEEDSEDEEMSEDEEDDSSGEEVVIPQKK	10	4.81497e+07	3.79941e+07	24.89	45.21	0.610731	0.00567801	30.71		0.160283		High	35.75	0.0502744	Medium	23.78	0.794661	Low	21.72	1.26621	High	33.49	0.0845954	2
	AAAAAPASEDEDDEDDEDDEDDDDDEEDDSEEEAMETTPAKGKK	4	0	5.58129e+07	24.26	20.54	0.321727	0.775786								High	35.93	0.0219788	High	30.72	0.0747255				2
	SISLYYTGEKGQNQDYRGGK	3	0	0	24.19		0.477285		20.9		1.02539								Low	13.71	5.26465				2
	AAAAAPASEDEDDEDDEDDEDDDDDEEDDSEEEAMETTPAKGK	7	1.18814e+07	7.90956e+06	19.49	40.04	0.766981	0.007025	25.56		0.198333		High	34.79	0.0221374	High	73.81	2.75957e-06	High	62.16	4.20829e-05	High	29.9	0.072705	1
	KMAPPPKEVEEDSEDEEMSEDEEDDSSGEEVVIPQK	3	1.84904e+06	0	19.33		2.11718						Low	11.73	11.9111				Low	15.06	5.56566				2
	SQPSKTLFVK	1	0	0	16.97		0.530401																		1
	SISLYYTGEK	2	0	0	16.82		1.25822		21.11		0.521213														0
	NAKKEDSDEEEDDDSEEDEEDDEDEDEDEDEIEPAAMK	3	0	0	14.4		2.51795		25.92		0.190487								Medium	26.77	0.16399				2
	KFGYVDFESAEDLEK	1	0	0	11.69		6.95599																		1
	NDLAVVDVR	1	0	0					39.54		0.00528073														0
	ALELTGLK	2	0	0					25.24		0.0635856								Medium	23.78	0.0889936				0
	NSTWSGESK	2	0	0					21.66		0.287606								Medium	20.7	0.3362				0
	SISLYYTGEKGQNQDYR	1	0	0					12.45		6.6698														1
	KMAPPPKEVEEDSEDEEMSEDEEDDSSGEEVVIPQK	2	4.81497e+07	0									Low	14.91	6.10024				Low	12.22	11.2851				2
	NSTWSGESKTLVLSNLSYSATEETLQEVFEK	1	0	0															High	31.24	0.0925248				1
O94832	Myosin-Id OS=Homo sapiens GN=MYO1D PE=1 SV=2 - [MYO1D_HUMAN]	47.51	1018.17	1188.11	116.129	9.39307
	Sequence	# PSMs	C8: Area	D8: Area	IonScore A4	IonScore G4	Exp Value A4	Exp Value G4	IonScore B4	IonScore H4	Exp Value B4	Exp Value H4	C4	IonScore C4	Exp Value C4	D4	IonScore D4	Exp Value D4	E4	IonScore E4	Exp Value E4	F4	IonScore F4	Exp Value F4	# Missed Cleavages
	AKVAAVEMLKGQR	9	9.39087e+06	3.00096e+07	87.14	43.51	4.36625e-08	0.0010718	40.28		0.00225015		High	32.21	0.0144883	High	69.62	2.59763e-06	High	41.32	0.00177835	High	38.07	0.00375072	2
	NSMIALVDNLASKEPYYVR	8	2.47535e+06	3.33924e+06	83.58		3.15304e-07		96.36		1.74098e-08		Medium	21.72	0.523912	Medium	26.52	0.168358	High	42.87	0.00390153	High	52.09	0.000466911	1
	AWEGNYLASKPDTPQTSGTFVPVANELK	7	3.34274e+06	9.23566e+06	62.35	23.01	5.93745e-05	0.543288	62.92		5.21991e-05		Medium	26.7	0.23229	High	50.64	0.000889299	High	64.89	3.28394e-05	High	63.76	4.35242e-05	0
	IGELVGVLVNHFK	9	192029	480134	54.98	21.67	5.65484e-05	0.154875	44.59		0.000787169		High	27.64	0.0321128	High	32.18	0.0112896	High	31.82	0.0123311	High	26.72	0.0378809	0
	SGFILSVPGN	7	1.61216e+07	2.50539e+07	52.3	43.23	0.000276757	0.00223645	48.34		0.00068954		High	45.95	0.00120696	High	54.36	0.000172409	High	48.32	0.000691987	High	40.94	0.00378528	0
	FEEALQTIFNR	2	0	0	51.39		0.000471969		40.55		0.00606602														0
	FVVDGDTPLIENGKVVSIIAELLSTKTDMVEK	2	0	0	47.79		0.000447458		40.78		0.00225613														2
	SIPASDLPQVR	11	2.31547e+07	6.20927e+07	46.38	38.01	0.000835423	0.00573993	49.03		0.000453844		High	46.12	0.000886965	High	46.42	0.000827764	High	46.81	0.000752501	High	36.13	0.00884925	0
	YMDINFDFKGDPIGGHINNYLLEK	7	0	4.0081e+06	45.42		0.00403775		50.83		0.0011102					Low	10.18	13.3884	Low	12.91	6.92306	Low	10.31	12.8912	1
	FGKYMDINFDFKGDPIGGHINNYLLEK	6	0	2.29924e+06	44.57		0.00418096		17.19		2.15718					Medium	25.69	0.335329	Low	15.51	3.04248				2
	AWEGNYLASKPDTPQTSGTFVPVANELKR	10	6.83208e+06	1.73735e+07	44.42	23.05	0.00310632	0.435005	64.35		3.13659e-05		High	31.03	0.0654754	High	47.63	0.00149285	High	46.68	0.00185358	High	34.25	0.0326227	1
	LMYNSSNPVLK	7	1.97644e+06	2939535	43.89	28.1	0.00282965	0.104313	42.82		0.00362021		High	26.02	0.164273	High	38.41	0.0094747	High	42.95	0.00350838	High	37.63	0.0113042	0
	RFEEALQTIFNRWR	6	554872	1.36162e+06	42.16		0.00405626		47.41		0.00118553		Low	16.05	1.69474	Low	12.69	3.60102	High	30.21	0.0623605	High	27.02	0.132473	2
	SFHSFYQLLQGGSEQMLR	7	4.90754e+06	0	41.79	30.39	0.00754265	0.105534	39.49		0.0128093		High	32.52	0.0656316	High	38.98	0.0145445	High	39.13	0.0140507	High	33.99	0.0461073	0
	LNQPQPDFTKNR	8	3.27386e+06	1.04567e+07	39.53		0.00746577		15.1		2.13539		Low	12.98	3.36087	Low	15.06	2.08966	Low	14.43	2.42489	Low	12.31	3.92149	1
	SRVIVQQPGER	8	0	1.46158e+06	39.28	11.46	0.00376522	2.27924	24.68		0.10859		Low	12.82	1.66644	Medium	15.84	1.02813				Low	13.7	1.36079	1
	VKNMLLK	1	0	0	35.49		0.00298025																		1
	VIVQQPGER	2	0	0	33.95		0.0091014		34.51		0.00745164														0
	ELYERPPHLFAIADAAYK	4	0	0	33.64		0.0352283		48.29		0.00117415								High	45.28	0.00243709	Low	18.77	1.14355	0
	ELYERPPHLFAIADAAYKAMK	1	0	0	32.18		0.0396801																		1
	RFEEALQTIFNR	5	0	0	30.61		0.0549617		37.21		0.0119198								Low	10.98	5.04732				1
	ILAAILHLGNLK	4	0	0	29.25		0.00154505		37.72		0.000219757								High	25.53	0.00363868	Low	12.94	0.0660607	0
	LNQPQPDFTK	5	0	3.24264e+06	28.29		0.0955483		29.97		0.0607683					Low	15.94	1.58668	Medium	22.49	0.377074	Low	12.37	3.49685	0
	TVATGRDIIDKQHTEQEASYGR	1	0	0	27.2		0.209315																		2
	IGELVGVLVNHFKSEKR	6	1.35342e+06	0	26.06	14.79	0.0362942	0.466312	20.03		0.145492		Medium	15.42	0.420569				Medium	18.69	0.208219	Medium	14.09	0.565416	2
	YIMQYIAAITNPSQR	3	0	0	24.68		0.244073		49.85		0.000788778								Medium	25.71	0.201669				0
	IGELVGVLVNHFKSEK	1	0	0	22.57		0.139998																		1
	AIFVTDRHLYK	2	0	0	21.62		0.244472																		1
	VAAVEMLKGQRADLGLQR	6	4.55616e+06	8.96208e+06	20.24	16.42	0.239871	0.613412					High	26.32	0.0588031	High	26.5	0.0532816	Medium	15.26	0.750586	Medium	21.76	0.182372	2
	MISEFTWPNHDLPSDKEAVKK	2	0	0	18.14		1.74332		18.94		1.46152														2
	NRSGFILSVPGN	6	5.25587e+06	6.33619e+06	16.44	36.59	1.4686	0.0141765					High	39.39	0.00743992	High	28.06	0.101917	Low	17.71	1.07082	High	46.88	0.00132608	1
	SSINDAAEFR	2	0	0	16.16		1.45625		26.53		0.143181														0
	FEEALQTIFNRWR	2	0	0	15.29		2.21259		16.91		1.46361														1
	NMWPEGK	2	0	0	14.81		1.24715		15.6		1.03972														0
	LSITEVTKRPLTAATLFK	1	0	0	14.76		0.133678																		1
	HQVEYLGLLENVR	5	0	778399	14.71		1.79343		16.57		1.26889					Low	15.41	1.52071	Medium	22.98	0.289513	Low	15.8	1.5124	0
	ILEFDRDFR	2	0	0	11.58		3.82611		11.94		3.6273														1
	AEQESLEFGKADFVLMDTVSMPEFMANLR	1	0	0	11.18		12.9553																		1
	MISEFTWPNHDLPSDKEAVK	2	0	0	10.16		11.7828		10.84		10.6231														1
	VVSIIAELLSTK	2	0	0					79.35		6.44604e-08								High	58.19	9.1023e-06				0
	NSMIALVDNLASK	1	0	0					69.33		7.24589e-06														0
	HIDYFNNQIIVDLVEQQHK	1	0	0					67.45		1.40852e-05														0
	FVVDGDTPLIENGK	1	0	0					50.26		0.000764814														0
	ADFVLMDTVSMPEFMANLR	1	0	0					47.99		0.0021088														0
	DIIDKQHTEQEASYGR	1	0	0					41.69		0.00768107														1
	HYAGDVVYSVIGFIDK	1	0	0					26.24		0.191217														0
	NSMIALVDNLASKEPYYVR	1	0	0					22.25		0.556646														1
	LSITEVTK	1	0	0					21.55		0.128771														0
	LLNIYGR	1	0	0					19.92		0.149733														0
	FVVDGDTPLIENGKVVSIIAELLSTK	1	0	0					19.49		0.181061														1
	MDPTKQYK	1	0	0					18.2		1.07387														1
	GRELYERPPHLFAIADAAYK	1	0	0					16.26		1.57925														1
	AIFVTDR	1	0	0					13.29		1.74867														0
	YMDINFDFKGDPIGGHINNYLLEK	1	0	0					11.68		9.8926														1
	VAAVEMLKGQR	1	0	0															Low	10.39	3.86213				1
Q8WWI1	LIM domain only protein 7 OS=Homo sapiens GN=LMO7 PE=1 SV=3 - [LMO7_HUMAN]	28.58	946.165	680.432	192.576	8.08936
	Sequence	# PSMs	C8: Area	D8: Area	IonScore A4	IonScore G4	Exp Value A4	Exp Value G4	IonScore B4	IonScore H4	Exp Value B4	Exp Value H4	C4	IonScore C4	Exp Value C4	D4	IonScore D4	Exp Value D4	E4	IonScore E4	Exp Value E4	F4	IonScore F4	Exp Value F4	# Missed Cleavages
	TSTTGVATTQSPTPR	7	2.28751e+06	3.93482e+06	130.76	114.76	6.48903e-12	2.48975e-10	130.6		6.48868e-12		High	130.25	7.29759e-12	High	109.76	7.87329e-10	High	109.7	8.28284e-10	High	90.57	6.77922e-08	0
	ATLSSTSGLDLMSESGEGEISPQREVSR	7	6.47204e+06	6.71114e+06	123.66	66.09	6.21465e-11	3.53063e-05	126.94		2.89696e-11		High	93.93	5.93715e-08	High	88.88	1.86041e-07	High	102.27	8.48476e-09	High	81.86	9.40626e-07	1
	SMSDVSAEDVQNLR	7	1.64683e+06	3.20773e+06	108.32	106.88	1.34275e-09	1.8522e-09	108.7		1.17832e-09		High	107.16	1.68751e-09	High	89.56	9.68849e-08	High	108.57	1.27528e-09	High	108.17	1.31831e-09	0
	ATLSSTSGLDLMSESGEGEISPQR	2	0	0	90.34		1.22754e-07		62.24		8.09878e-05														0
	MQDYNKDDMSYR	8	2.33762e+06	2.75937e+06	67.04	69.06	1.11798e-05	6.6863e-06	53.87	38.31	0.000224177	0.00815328	High	61.6	3.7774e-05	High	69.07	6.84435e-06	High	49.66	0.000600737	High	47.28	0.00102513	1
	REDRVTTEIQLPSQSPVEEQSPASLSSLR	8	8.19339e+06	9.55968e+06	56.36	66.11	0.000176526	1.80986e-05	51.65		0.000519431		High	50.52	0.000664036	High	47.65	0.00119996	High	46.91	0.00151047	High	63.44	3.37182e-05	2
	QPPWLNQPTGFYASSSVQDFSRPPPQLVSTSNR	5	0	0	54.19		0.000464329		32.67		0.0630249					Medium	21.17	0.939136	High	33.92	0.0479514	Medium	21.12	0.806679	0
	WIDATSGIYNSEK	7	854346	1.13014e+06	52.72	53.86	0.000449569	0.000328509	49.05		0.00108895		High	41.36	0.00641575	High	37.09	0.0168953	High	53.46	0.000381616	High	42.65	0.00455787	0
	ATLSSTSGLDLMSESGEGEISPQREVSR	8	0	0	51.75		0.00113251		41.82		0.0112394														1
	KWEQQLQEEQEQKR	3	0	0	47.58		0.0017013		31.08		0.0793867								Low	17.11	1.8228				2
	TFKEMLQDRESQNQK	3	0	0	42.87		0.00578128		12.07		7.00961														2
	GATYPSEIPKEDSTTFAK	1	0	0	38.01		0.0164213																		1
	NPSSSVPPPSAGSVK	3	0	0	35.17		0.0198114		32.38		0.0402933								Medium	22.5	0.366365				0
	SASVNKEPVSLPGIMR	8	9.05561e+06	7.59527e+06	32.32	25.96	0.0314756	0.131953	25.86		0.132822		High	26.3	0.126237	Medium	22.96	0.258982	Medium	25.94	0.132308	High	30.67	0.0460229	1
	SQDQFSDMR	3	0	0	29.45		0.0427332		36.95		0.00759915								Low	12.13	2.4739				0
	RGESLDNLDSPR	5	3.91199e+06	694135	27.93		0.115322						High	37.44	0.0139103	Low	13.74	3.01151	Low	16.37	1.65048	Low	16.02	1.93277	1
	RSQFFEQGSSDSVVPDLPVPTISAPSR	2	0	0	27.85		0.161106		26.47		0.215505														1
	SHSPSASQSGSQLR	9	1.56471e+06	2.49736e+06	27.47	18.21	0.149874	1.24129	25.43		0.238443		Medium	21.84	0.538766	High	33.51	0.0371009	Medium	26.02	0.202278	Medium	23.84	0.336427	0
	SKKEQVPSGAELER	2	0	0	27.42		0.109948																		2
	TALPFNR	2	0	0	26.81		0.0613883												Medium	20.18	0.282543				0
	SYTSDLQK	2	0	0	25.99		0.0732644		24.26		0.112679														0
	VTTEIQLPSQSPVEEQSPASLSSLR	5	0	3.77622e+06	25.79	40.07	0.216575	0.00768021								High	28.36	0.119842	High	30.27	0.0762116	High	39.65	0.00866058	0
	MQDYNKDDMSYRR	12	3.4206e+07	3.55265e+07	20.35	16.21	0.786953	2.05227	17		1.67802		Medium	21.8	0.565223	Medium	21.23	0.646002	Medium	29.93	0.0852125	Low	11.04	6.75285	2
	SMSDVSAEDVQNLRQLR	6	3.62789e+06	4.00964e+06	20.07	19.89	1.02091	1.07745					Medium	23.52	0.459749	Medium	23.44	0.470334	Low	18.09	1.5943	Medium	23.19	0.497963	1
	QAEIERETSVR	4	0	0	17.64		1.17604		13.38		3.27408								Low	11.69	4.62152				1
	SQFFEQGSSDSVVPDLPVPTISAPSR	4	0	6.09431e+06	17.12		2.18059									Low	15.93	2.94326	Low	11.35	8.57771	Low	17.92	1.84925	0
	QLRYEEMQK	2	0	0	16.26		1.63722																		1
	LTSVVTPRPFGSQTR	7	7.4849e+06	9.41821e+06	16.07	16.17	1.03565	1.01691	17.04		0.83527		Medium	16.26	0.993686	Low	15.34	1.24715	Low	15.59	1.17739	Medium	17	0.83801	0
	EMLQDRESQNQK	1	0	0	15.5		2.4534																		1
	FSYNDSKEWEEAMAK	1	0	0	12.75		5.76806																		1
	EVAATEEDVTRLPSPTSPFSSLSQDQAATSK	1	0	0					25.34		0.378532														1
	SNSWRQPPWLNQPTGFYASSSVQDFSRPPPQLVSTSNR	6	6.65397e+06	1.55193e+07		32.75		0.0620604					High	42.3	0.00675698	High	55.4	0.000354736	High	46.69	0.00271504	High	40.51	0.0119864	1
	GESLDNLDSPR	2	579285	0									Medium	24.74	0.195064				High	51.6	0.000407488				0
	TALPFNRFLPNK	2	2.33657e+06	0									Medium	17.71	0.534564				Low	10.38	3.01895				1
	RPVDSYDIPKTEEASSGFLPGDRNK	5	6.84973e+06	8.37057e+06		12.18		7.26712					Low	14.47	4.15687	Medium	21.37	0.82757	Low	18.98	1.42725	Low	14.54	3.99724	2
	ILVPSYRQK	1	677002	0									Low	10.73	1.36935										1
	AYMRNPSSSVPPPSAGSVKTSTTGVATTQSPTPR	1	0	5.10005e+06												Medium	25.34	0.278087							2
	TDTVRLTSVVTPRPFGSQTR	1	0	4.12309e+06												Low	13.82	1.27183							1
	WIDATSGIYNSEKSSNLSVTTDFSESLQSSNIESK	4	0	0															Low	12.29	11.1459				1
	SQDQFSDMRISINQTPGK	1	0	0															Low	10.18	10.7789				1
	VTTEIQLPSQSPVEEQSPASLSSLRSR	1	0	0		24.26		0.233421																	1
P60660	Myosin light polypeptide 6 OS=Homo sapiens GN=MYL6 PE=1 SV=2 - [MYL6_HUMAN]	78.15	917.091	790.087	16.9191	4.65283
	Sequence	# PSMs	C8: Area	D8: Area	IonScore A4	IonScore G4	Exp Value A4	Exp Value G4	IonScore B4	IonScore H4	Exp Value B4	Exp Value H4	C4	IonScore C4	Exp Value C4	D4	IonScore D4	Exp Value D4	E4	IonScore E4	Exp Value E4	F4	IonScore F4	Exp Value F4	# Missed Cleavages
	NKDQGTYEDYVEGLR	11	5.18727e+06	2.54328e+06	105.25	28.63	3.25705e-09	0.15018	91.22		8.25693e-08		High	31.48	0.0781979	High	29.75	0.115565	High	77.62	1.94345e-06	High	70.46	9.73706e-06	1
	VFDKEGNGTVMGAEIR	6	0	0	95.84		2.55794e-08		86.85		2.02201e-07								Medium	24.78	0.322513	Low	17.98	1.554	1
	CDFTEDQTAEFKEAFQLFDR	13	1.34127e+06	576527	93.07	55.51	7.14609e-08	0.000396619	34.05		0.055097		High	42.02	0.00889645	Medium	23.94	0.567324	High	71.44	1.01855e-05	High	97.95	2.24054e-08	1
	ALGQNPTNAEVLKVLGNPK	9	3.52577e+07	1.61303e+07	83.89	36.51	7.37016e-08	0.00404277	53.3		8.44262e-05		High	43.72	0.000768561	High	40.8	0.00147222	High	58.07	3.44661e-05	High	56.93	3.65997e-05	1
	VLGNPKSDEMNVK	11	1.52316e+07	0	75.33	17.67	1.97835e-06	1.11493	83.38		3.06974e-07		Medium	24.41	0.244333				High	63.52	2.99904e-05	High	72.51	3.66364e-06	1
	ILYSQCGDVMR	4	0	0	61.85		4.37597e-05		48.7		0.000919993								High	66.04	1.70611e-05	High	60.27	6.34313e-05	0
	ALGQNPTNAEVLKVLGNPKSDEMNVK	14	1.14824e+08	5.76754e+07	57.65	48.62	9.06197e-05	0.00075641	46.74		0.00107189		High	66.04	1.26434e-05	High	48	0.000863767	High	45.33	0.00153139	High	64.95	1.68742e-05	2
	VLDFEHFLPMLQTVAK	28	6.91059e+07	3.06672e+07	56.92	50.49	0.000112593	0.000487745	54.22		0.000204359		High	49.11	0.000662817	High	52.76	0.000289196	High	49.91	0.000551307	High	47.89	0.000877796	0
	ALGQNPTNAEVLK	9	5.57953e+07	2.30755e+07	42.63	61.15	0.00257871	3.48382e-05	49.38		0.00051271		High	49.36	0.000515077	High	48.83	0.000581931	High	49.36	0.000515077	High	49.37	0.000513892	0
	CDFTEDQTAEFKEAFQLFDRTGDGK	7	6.03341e+06	1.79586e+06	39.9	29.83	0.017529	0.177046	48.1		0.00262292		High	44.57	0.00595633	Medium	26.9	0.351791	High	60.78	0.000143515	High	54.33	0.000632243	2
	HVLVTLGEK	4	0	0	38.14		0.00162669		35.74		0.00282687								High	29.31	0.0124253	High	31.97	0.00673451	0
	SDEMNVKVLDFEHFLPMLQTVAK	14	1.53781e+07	6.8334e+06	34.95	28.07	0.0315891	0.153694	36.69		0.0215039		High	32.67	0.0535347	Medium	24.22	0.373334	High	41.35	0.00725496	High	38.81	0.0129089	1
	VLGNPKSDEMNVKVLDFEHFLPMLQTVAK	14	2.83378e+07	1.17017e+07	34.81	29.68	0.0165515	0.0535541	34.83		0.0164755		High	30.21	0.0470681	High	26.16	0.121294	Medium	24.14	0.193317	High	39.53	0.0056049	2
	VLDFEHFLPMLQTVAK	6	2.29734e+06	0	30.31	12.01	0.0570769	3.83055	36.24		0.0147839		Medium	18.01	0.947958				High	34.69	0.020819	High	32.13	0.0375983	0
	SDEMNVKVLDFEHFLPMLQTVAK	4	282180	0	14.7		3.32576						Low	10.53	9.63891				Low	17.64	1.77783	Low	17.04	2.13908	1
	EAFQLFDR	3	0	0					32.47		0.0347954								High	34.55	0.0211503	High	35.94	0.0153574	0
	TGDGKILYSQCGDVMR	2	0	0															Medium	22.45	0.595305	Medium	26.99	0.207586	1
	VLDFEHFLPMLQTVAKNKDQGTYEDYVEGLR	1	0	0																		Medium	24.42	0.42285	2
	NKDQGTYEDYVEGLRVFDK	1	0	0																		Low	10.82	10.461	2
O60716	Catenin delta-1 OS=Homo sapiens GN=CTNND1 PE=1 SV=1 - [CTND1_HUMAN]	42.77	803.859	600.16	108.103	6.22705
	Sequence	# PSMs	C8: Area	D8: Area	IonScore A4	IonScore G4	Exp Value A4	Exp Value G4	IonScore B4	IonScore H4	Exp Value B4	Exp Value H4	C4	IonScore C4	Exp Value C4	D4	IonScore D4	Exp Value D4	E4	IonScore E4	Exp Value E4	F4	IonScore F4	Exp Value F4	# Missed Cleavages
	SMGYDDLDYGMMSDYGTAR	7	1.79847e+06	4.35738e+06	93.46	63.33	3.18277e-08	3.32825e-05	60.93		5.7798e-05		High	36.71	0.0156779	High	87.27	1.34343e-07	High	61.16	5.47784e-05	High	91.5	5.06181e-08	0
	TVQPVAMGPDGLPVDASSVSNNYIQTLGR	7	1.17085e+07	1.13864e+07	91.16	75.71	7.74018e-08	2.70011e-06	76.41		2.32903e-06		High	64.39	3.65553e-05	High	81.42	7.294e-07	High	69.13	1.23952e-05	High	94.69	3.42342e-08	0
	VGGSSVDLHR	5	481428	0	79.15		5.22352e-07		46.21		0.00102793		High	64.22	1.60838e-05				High	62.89	2.51367e-05	High	64.42	1.53599e-05	0
	NGNGGPGPYVGQAGTATLPR	4	397615	0	77.17	56.47	1.94745e-06	0.000225086	39.5		0.0100869		High	45.72	0.00266711										0
	HYEDGYPGGSDNYGSLSR	9	9.97841e+06	1.10202e+07	61.89	68.05	6.94708e-05	1.68191e-05	63.96		4.25496e-05		High	54.86	0.000342101	High	67.93	1.72903e-05	High	68.47	1.53398e-05	High	55.26	0.000313936	0
	MDDSEVESTASILASVKEQEAQFEKLTR	6	3.48596e+06	3.11003e+06	59.51	47.43	0.000157057	0.00253185					High	78.15	2.04017e-06	High	79.31	1.62994e-06	Medium	27.84	0.233994	High	76.24	3.31807e-06	2
	ALSAIADLLTNEHER	6	759140	0	51.03	19.34	0.00052617	0.810232	34.36		0.0244414		Low	11.1	5.31729				High	29.06	0.0839357	Medium	19.33	0.785263	0
	SDFQVNLNNASR	7	1.92832e+06	2.49419e+06	44.31	35.37	0.00314523	0.0251779	40.07		0.0085363		High	51.03	0.000684336	High	32.32	0.0506423	High	40.12	0.00868177	High	48.71	0.00116753	0
	SYEDMIGEEVPSDQYYWAPLAQHER	7	1.07722e+07	1.43782e+07	44.06	60.95	0.00702834	0.000144273	59.03		0.000224609		High	60.55	0.000158721	High	53.43	0.000810286	High	57.85	0.000290959	High	45.55	0.00501641	0
	GKKPIEDPANDTVDFPK	1	0	0	38.87		0.0106498																		1
	FHPEPYGLEDDQRSMGYDDLDYGMMSDYGTAR	6	5.12271e+06	5.36401e+06	38.08		0.02544		30.47		0.147044		High	45.75	0.00431037	High	38.05	0.0253579	Medium	25.29	0.49665	High	42.3	0.00958049	1
	DMDLTEVITGTLWNLSSHDSIK	4	0	0	37.99		0.0191738		40.89		0.00949945								Medium	28.05	0.176808	Medium	24.48	0.428632	0
	LRSYEDMIGEEVPSDQYYWAPLAQHER	10	1.6524e+07	2.37373e+07	35.94	30.96	0.0444422	0.133359	24.79		0.552936		Medium	29.53	0.184694	High	38.65	0.0226111	High	33.4	0.0757624	Medium	23.04	0.828068	1
	TVQPVAMGPDGLPVDASSVSNNYIQTLGRDFRK	7	3.22899e+07	3.34082e+07	34.89	42	0.0260931	0.00498772	26.96		0.134819		High	27.7	0.133907	High	41.87	0.00516203	Medium	26.12	0.19242	High	43.65	0.00347373	2
	GSLASLDSLR	7	2.09222e+06	2.82533e+06	34.57	46.74	0.0177363	0.00107719	46.03		0.0013608		High	46.44	0.00125524	High	49.1	0.000625592	High	46.02	0.00127018	High	48.72	0.000682125	0
	SQSSHSYDDSTLPLIDRNQK	2	0	0	34.35	12.43	0.0492893	7.76639																	1
	QDVYGPQPQVR	1	0	0	32.4		0.0439348																		0
	GKKPIEDPANDTVDFPKR	4	0	0	31.12		0.0551694		44.32		0.00256846								Medium	24.4	0.239813	High	36.29	0.0160597	2
	SMGYDDLDYGMMSDYGTARR	7	3.71215e+06	5.07759e+06	28.85	39.81	0.135595	0.0107972	21.32		0.785868		Low	16.36	2.45194	High	35.13	0.0320713	Low	15.59	3.01041	Low	18.81	1.35928	1
	VGGSSVDLHRFHPEPYGLEDDQR	2	0	0	26.98		0.28694															Low	11.72	9.64039	1
	NFHYPPDGYSR	9	1.16142e+06	0	21.74	18.79	0.490356	0.967849	12.74		4.15044		Low	13.68	3.16483				Medium	25.86	0.198195	Medium	20.74	0.615634	0
	SDKKPDREEIQMSNMGSNTK	5	1.86192e+06	2.4618e+06	21.07		1.08334						Low	11.47	9.93717	Low	11	10.9935				Low	13.1	6.80058	2
	FHPEPYGLEDDQRSMGYDDLDYGMMSDYGTARR	5	4.83222e+06	0	20.06		1.84632						Medium	27.71	0.29922				Medium	26.89	0.359253	Low	20.22	1.73771	2
	SLDNNYSTPNERGDHNR	4	0	0	18.22		1.73184		32.54		0.0635749											Low	11.61	8.03094	1
	NFHYPPDGYSRHYEDGYPGGSDNYGSLSR	12	8.78188e+06	9.28264e+06	13.49	32.99	8.04093	0.089216					Medium	24.72	0.60931	Medium	27.45	0.324606	Medium	23.55	0.796152	Medium	27.66	0.307912	1
	YRPSMEGYRAPSRQDVYGPQPQVR	4	1.97726e+07	0	12.72	10.23	6.80233	11.9311	11.3		9.32939		Low	18.54	1.76628										2
	SLDNNYSTPNER	5	0	1.05875e+06		20.04		0.720335	44.49		0.00259966					High	33.71	0.0308133	High	34.58	0.0252719	High	41.17	0.00564093	0
	KSDFQVNLNNASR	3	0	0					38.13		0.0124514								High	35.12	0.0253624	Medium	20.79	0.685286	1
	ARDMDLTEVITGTLWNLSSHDSIK	1	0	0					18.88		1.34661														1
	NKELIGKHAIPNLVK	4	0	1.47764e+06					16.02		0.0762605					High	17.26	0.0573192	High	18.45	0.0435813	High	14.75	0.102164	2
	SQSSHSYDDSTLPLIDR	1	0	0					15.53		3.23702														0
	FHPEPYGLEDDQR	6	1.46326e+06	2.17795e+06		20.59		0.80357	12.09		5.83098		Medium	19.37	1.04802	Low	15.14	2.7328	Low	13.06	4.55507	Low	18.56	1.27544	0
	TVQPVAMGPDGLPVDASSVSNNYIQTLGRDFR	4	2.87473e+06	2.70173e+06		28.41		0.130223					Medium	20.43	0.963247	Low	18.35	1.54406				Low	15.9	2.71948	1
	VGGSSVDLHRFHPEPYGLEDDQRSMGYDDLDYGMMSDYGTAR	2	4.43199e+06	0									Low	18.51	2.73754	Low	21.69	1.29497							2
	MQEPGQIVETYTEEDPEGAMSVVSVETSDDGTTRRTETTVK	4	6.26069e+06	0		38.09		0.026802					Low	13.41	7.96696				High	34.93	0.0551786	High	57.26	0.000322491	2
	RLRSYEDMIGEEVPSDQYYWAPLAQHER	1	0	0												High	34.47	0.0593966							2
	MQEPGQIVETYTEEDPEGAMSVVSVETSDDGTTRR	1	0	0																		Medium	22.17	1.07423	1
	HIEWESVLTNTAGCLR	1	0	0		15.54		2.88191																	0
Q9UHB6	LIM domain and actin-binding protein 1 OS=Homo sapiens GN=LIMA1 PE=1 SV=1 - [LIMA1_HUMAN]	55.86	741.951	429.826	85.1734	6.84424
	Sequence	# PSMs	C8: Area	D8: Area	IonScore A4	IonScore G4	Exp Value A4	Exp Value G4	IonScore B4	IonScore H4	Exp Value B4	Exp Value H4	C4	IonScore C4	Exp Value C4	D4	IonScore D4	Exp Value D4	E4	IonScore E4	Exp Value E4	F4	IonScore F4	Exp Value F4	# Missed Cleavages
	SKEGHSLEMENENLVENGADSDEDDNSFLKQQSPQEPK	11	0	9.11855e+06	60	45.57	0.00019395	0.00526237	39.48		0.0217718		High	56.86	0.000389974	High	63.16	9.17812e-05	High	64.88	6.24818e-05	High	68.37	2.77556e-05	2
	SRPFTVAASFQSTSVKSPK	12	6.42574e+06	9.89491e+06	58.64	60.04	6.7429e-05	4.90462e-05					High	60.55	4.31714e-05	High	74.07	1.97242e-06	High	89.18	5.96056e-08	High	73.77	2.06312e-06	1
	VGVLAASMEAK	7	4.26459e+06	8.77516e+06	57.85	45.73	7.90764e-05	0.0012924	57.46		8.65062e-05		High	33.17	0.0223865	High	37.04	0.0102901	High	48.69	0.000653727	High	40.73	0.00407002	0
	SRPFTVAASFQSTSVK	7	1.08728e+06	1.68284e+06	54.53		0.000229746		35.98		0.0164909		Medium	21	0.533789	High	28.2	0.104057	High	50.36	0.000590468	High	28.01	0.1012	0
	QSSSTNYTNELK	3	0	0	53.17		0.000348448		40.66		0.00622355								High	41.53	0.00518516				0
	SNTENLSQHFR	3	0	0	52.57		0.000444617		38.13		0.0122053								High	33.53	0.0352003				0
	LSETSIKDR	6	508681	565279	50.34	13.94	0.000523379	2.17565					High	25.23	0.156406	High	33.65	0.0211229	High	45.03	0.00163778	Low	11.36	3.94084	1
	IAWPPPTELGSSGSALEEGIK	5	0	0	49.38		0.000927953		41.09		0.00607258								High	66.59	1.80687e-05				0
	ASSLSESSPPK	3	0	0	49.37		0.000732397		64.73		2.38082e-05								High	39.72	0.00667689				0
	MMFEKGEPTQTK	11	2.79884e+06	4.84101e+06	41.8	17.32	0.00522609	1.5199	19.41		0.956503		Low	18.83	1.0624	Medium	19.06	1.0076	Low	17.66	1.35574	Low	12.68	4.41859	1
	ADHPPAEVTSHAASGAK	4	0	0	38.68		0.0124813		33.77		0.0391425														0
	HRADHPPAEVTSHAASGAK	1	0	0	37.67		0.01887																		1
	SQDVELWEGEVVKELSVEEQIKR	6	0	0	37.1		0.0153843		27.35		0.121491								High	32.13	0.047947				2
	SLNWSSFVDNTFAEEFTTQNQK	8	1.17771e+06	1.34073e+06	35.32	23.04	0.044902	0.762766	38.12		0.023164		Medium	27.67	0.257186	Medium	28.61	0.20727	High	55.33	0.000445935	Medium	25.11	0.477432	0
	NRYYDEDEDEE	5	1.16903e+06	0	30.36	38.72	0.0257726	0.00390745	55.25		8.50834e-05		High	46.46	0.000632642				High	56.18	6.74774e-05				1
	ETPHSPGVEDAPIAK	8	3.03969e+06	5.32014e+06	29.4	12.78	0.0955264	4.51836	23.91		0.349948		Low	18.42	1.22586	Medium	27.45	0.155872	Medium	25.64	0.226369	High	27.48	0.155424	0
	YNVPLNR	3	0	0	25.13		0.136265		24.56		0.154676								Medium	18.01	0.648312				0
	WPPEDEISKPEVPEDVDLDLKK	6	0	0	23.96		0.381902		32.54		0.0521247					Low	15.18	2.80635	High	35.32	0.0275552	High	27.89	0.165562	1
	ADHPPAEVTSHAASGAKADQEEQIHPR	2	0	0	22.95		0.757951												Low	20.65	1.28934				1
	HRADHPPAEVTSHAASGAKADQEEQIHPR	4	0	3.61297e+06	20.79	10.89	1.16757	11.3122								Medium	26.35	0.313775	Low	17.47	2.47551				2
	ISENSYSLDDLEIGPGQLSSSTFDSEKNESRR	6	1.0692e+07	1.58412e+07	19.89	23.01	1.76412	0.86806					Medium	27.98	0.27593	Medium	28.53	0.24409	Medium	32.86	0.0895719	High	40.65	0.0148823	2
	KWENPGLGAESHTDSLRNSSTEIR	3	0	0	19.02		1.53134		20.08		1.20608								Medium	21.28	0.921233				2
	DLWASKNENEEILERPAQLANAR	4	0	0	18.78		1.13695		18.99		1.11167								Low	16.38	1.90329				1
	ADQEEQIHPR	5	0	4.04339e+06	18.75	21.08	0.972804	0.559918	19.2		0.840984					Medium	21.12	0.53624	Medium	21.18	0.533074				0
	KKWENPGLGAESHTDSLR	2	0	0	16.96		1.97345												Low	16.63	2.1727				2
	LRSPPEALVQGR	3	0	0	16.02		0.657591		16.15		0.638198								Medium	23.98	0.0947869				1
	LKMMFEKGEPTQTK	4	0	1.6416e+06	14.05		3.21924									Low	11.47	5.82401	Low	14.13	3.09866	Low	17.2	1.5701	2
	SSAIVEIFSK	1	0	0					12.19		2.07456														0
	QSSSTNYTNELKASGGEIK	2	0	0					10.71		9.99485								Low	17.71	2.03659				1
	STPAEDDSRDSQVKSEVQQPVHPKPLSPDSR	3	0	3.67861e+06		10.57		9.82241								Medium	20.27	1.14787				Medium	26.99	0.252483	2
	KISENSYSLDDLEIGPGQLSSSTFDSEKNESR	1	0	1.87316e+06												Low	12.5	9.24489							2
	SKEGHSLEMENENLVENGADSDEDDNSFLKQQSPQEPK	3	0	0															Medium	25.73	0.490229				2
	SSAIVEIFSKYQK	2	0	0															Medium	21.94	0.365608	Low	12.4	2.71895	1
	IAWPPPTELGSSGSALEEGIKMSKPK	1	0	0															Low	12.86	3.07458				1
Q9UM54	Myosin-VI OS=Homo sapiens GN=MYO6 PE=1 SV=4 - [MYO6_HUMAN]	37.02	678.134	852.907	149.596	8.52881
	Sequence	# PSMs	C8: Area	D8: Area	IonScore A4	IonScore G4	Exp Value A4	Exp Value G4	IonScore B4	IonScore H4	Exp Value B4	Exp Value H4	C4	IonScore C4	Exp Value C4	D4	IonScore D4	Exp Value D4	E4	IonScore E4	Exp Value E4	F4	IonScore F4	Exp Value F4	# Missed Cleavages
	IAQSEAELISDEAQADLALR	14	6.91775e+06	1.64852e+07	116.61	58.86	2.1227e-10	0.000123256	75.27		2.8112e-06		High	73.98	3.73548e-06	High	78.29	1.39727e-06	High	83.86	3.84631e-07	High	78.79	1.22748e-06	0
	YFANKETDKQILQNR	7	0	0	76.45		1.50372e-06		36.88		0.0147991								High	34.11	0.0275587	Low	15.96	1.74037	2
	ELFESSTNNNKDTK	1	0	0	64.07		3.69804e-05																		1
	YLTESYGTGQDIDDRIVEANPLLEAFGNAK	7	4.96652e+06	3.18599e+06	51.25	50.37	0.000968488	0.00119016	82.31		7.31718e-07		High	66.19	3.10283e-05	Medium	28.4	0.190148	High	93.03	6.38348e-08	High	76.47	2.85161e-06	1
	MTPEQMAKEMSEFLSR	9	4.15924e+06	9.94878e+06	45.77	21.52	0.00314774	0.818149	45.1		0.00369445		High	31.49	0.0827368	High	43.59	0.0052087	High	41.68	0.00808592	High	39.27	0.0140782	1
	NLEISIDTLMAK	4	0	0	44.2		0.00227733		57.51		0.000106274								High	37.79	0.00905728	Medium	19.74	0.692756	0
	MEDGKPVWAPHPTDGFQMGNIVDIGPDSLTIEPLNQK	28	9.01794e+06	1.33661e+07	40.88	27.61	0.0108075	0.231896	46.22		0.00313758		High	54.97	0.000406463	High	31.3	0.100262	High	42.61	0.0074456	Medium	25.51	0.372436	0
	SVTDYDFAPFLNNSPQQNPAAQIPAR	7	1.59983e+06	4.23878e+06	37.9	27.72	0.0217647	0.22373	46.45		0.00306293		High	31.95	0.0858784	High	37.54	0.0237338	High	40.75	0.0111359	High	31.6	0.0897651	0
	QFEEIWER	4	0	0	37.41		0.00934083		43.33		0.00238993								High	37.44	0.00936668	Low	16.9	1.14235	0
	MEDGKPVWAPHPTDGFQMGNIVDIGPDSLTIEPLNQKGK	14	1.08752e+07	1.62183e+07	35.56	34.64	0.0304518	0.0370871	50.59		0.000967689		High	31.8	0.0720486	High	33.67	0.0473564	High	42.37	0.0061912	High	32.15	0.0667748	1
	QARPTYATAMLQSLLK	7	0	1.4026e+07	34.14	37.11	0.01513	0.00755772	39.6		0.00451201		High	36.76	0.00826582	High	39.24	0.0047471	High	40.84	0.00323062	High	39.21	0.00482798	0
	IGLDDEEKLDLFR	3	0	0	28.5		0.104669		38.4		0.0110938								Low	13.46	3.46678				1
	TQLNLLLDKLR	1	0	0	27.23		0.0189234																		1
	IQEEMEKER	2	0	0	27		0.123806		24.84		0.196037														1
	MSQSIIVSGESGAGKTENTK	2	0	0	24.78		0.349126		33.86		0.042924														1
	GTVIKVPLKVEQANNAR	3	0	0	23.88		0.0417446		17.68		0.179139														2
	VMLTTAGGTK	2	0	0	21.82		0.308113		22.63		0.235767														0
	QKEEESQQQAVLEQERR	5	0	0	20.71		0.911171		17.05		2.13416								Low	15.4	3.0441	Low	14.41	3.8597	2
	LVGILDILDEENRLPQPSDQHFTSAVHQK	5	0	0	20.14		0.586292		27.13		0.114055								Low	17.91	0.998355	Low	10.13	5.65322	1
	EMSEFLSR	3	0	0	19.39		0.623734		19.9		0.55002								Medium	18.5	0.761358				0
	AGSMKDPLLDDHGDFIR	6	1.19127e+06	1.14358e+06	19.34		1.31255		27.88		0.181341		Low	16.77	2.34045	Low	10.22	10.7513	Medium	24.17	0.427424	Medium	21.74	0.75228	1
	DRELALR	2	0	0	18.08		0.844111		16.02		1.35644														1
	FFRIPFIRPADQYKDPQSK	3	0	0	17.52		0.923112		20.73		0.439968								Low	16.72	1.10238				2
	ETDKQILQNR	2	0	0	16.53		1.33399		15.96		1.42728														1
	QREIEMNR	1	0	0	14.06		2.48348																		1
	MTPEQMAK	2	0	0	13.23		1.96076		10.53		3.4077														0
	STMMTQEQIQKEYDALVK	2	0	0	13.05		5.43757		16.5		2.52192														1
	MTPEQMAKEMSEFLSRGPAVLATK	9	8.37964e+06	2.30507e+07	12.84	20.71	5.06216	0.81861	16.07		2.40375		Medium	23.83	0.400959	Medium	20.93	0.774946	High	30.4	0.0888755	Medium	26.07	0.238521	2
	STMMTQEQIQKEYDALVKSSEELLSALQK	2	0	0	12		5.35683		14.57		3.04625														2
	EIEMNRQQR	4	0	0	10.9		5.08832												Low	14.66	2.14763	Low	11.09	4.78881	1
	CGGIQYLQNAIESR	3	0	0					69.62		1.04887e-05								High	60.44	8.30906e-05	Medium	22.35	0.546304	0
	IAQSEAELISDEAQADLALRR	3	0	1.15911e+06					59.15		9.04842e-05					High	53.14	0.000344555	High	39.85	0.00758242				1
	SSEELLSALQK	1	0	0					48.62		0.000757784														0
	YLTESYGTGQDIDDR	1	0	0					48.01		0.00156939														0
	QKEEESQQQAVLEQER	1	0	0					30.23		0.105369														1
	ILKEEQELYQK	2	0	0					22.1		0.321246														1
	NIRDDEGFIIR	2	0	0					21.06		0.542133											Medium	18.34	0.976055	1
	LSFISVGNK	1	0	0					18.65		0.24426														0
	RIQEEMEKER	1	0	0					18.23		1.15817														2
	MSQSIIVSGESGAGKTENTKFVLR	1	0	0					13.96		2.67392														2
	IYSSEAIK	1	0	0					10.33		2.04829														0
	DRELALRIAQSEAELISDEAQADLALR	4	646115	829629		21.35		0.388763					High	29.33	0.0653413	High	35.89	0.0142213	High	30.06	0.0545413				2
	QFEEIWERCGGIQYLQNAIESR	1	0	0															High	33.15	0.0651212				1
	QREIEMNRQQR	1	0	0															Medium	20.62	0.674496				2
	GAEILPRQFEEIWER	1	0	0															Low	10.65	6.80185				1
	EMSEFLSRGPAVLATK	1	0	0		13.71		3.07495																	1
P46087	Putative ribosomal RNA methyltransferase NOP2 OS=Homo sapiens GN=NOP2 PE=1 SV=2 - [NOP2_HUMAN]	42	614.624	474.526	89.2471	9.23193
	Sequence	# PSMs	C8: Area	D8: Area	IonScore A4	IonScore G4	Exp Value A4	Exp Value G4	IonScore B4	IonScore H4	Exp Value B4	Exp Value H4	C4	IonScore C4	Exp Value C4	D4	IonScore D4	Exp Value D4	E4	IonScore E4	Exp Value E4	F4	IonScore F4	Exp Value F4	# Missed Cleavages
	LVPTGLDFGQEGFTR	6	998024	217023	71.48		5.9173e-06		72.99		4.2674e-06		Medium	20.23	0.809475	Low	14.88	2.76974	High	76.31	2.03362e-06	High	46.91	0.00173658	0
	TQASSSFQDSSQPAGK	7	324311	379285	71.13	27.72	7.33129e-06	0.162959	87.28		1.77902e-07		High	46.81	0.00199069	High	44.67	0.00324474	High	77.95	1.52068e-06	High	56.04	0.000235944	0
	GADSELSTVPSVTK	3	0	0	70.33		6.10781e-06		62.47		3.93819e-05								High	53.4	0.000304649				0
	NTGVILANDANAERLK	2	0	0	65.24		1.67417e-05		12.07		3.47376														1
	NTGVILANDANAER	3	0	0	63.95		3.06065e-05		64.07		2.96157e-05								High	59.49	8.10278e-05				0
	DLAQALINR	3	0	0	54.27		0.000126075		46.65		0.00110082								High	46.16	0.000815887				0
	KGPQSLFNAPR	8	969893	1.71588e+06	52.85	26.45	0.000309464	0.13486	25.51		0.148468		High	32.91	0.0304195	High	38.18	0.00905486	High	31.39	0.0408435	High	30.71	0.0448367	1
	GISAGAVQTAGK	1	0	0	50.31		0.000494884																		0
	LGSVEAPK	3	0	0	48.68		0.0006986		39.04		0.00651134								High	36.65	0.0112894				0
	IQDIVGILR	4	0	0	43.7		0.000492699		53.04		5.73564e-05								High	36.02	0.00270037	High	21.45	0.0827146	0
	FLPAVSDENSKR	1	0	0	43.65		0.00316951																		1
	TQASSSFQDSSQPAGKAEGIREPK	6	0	4.58893e+06	37.94		0.0201751		20.66		1.11371					Low	16.3	2.96193	Low	18.36	1.895				2
	TGLVVYDSSVPIGATPEYLAGHYMLQGASSMLPVMALAPQEHER	4	0	0	34.05		0.0385286		20.75		0.798905								High	35.52	0.0261046				0
	FSNSIPQSQTGNSETATPTNVDLPQVIPK	4	0	0	28.33		0.15387		37.9		0.0166641								Low	16.46	2.36337	Medium	23.75	0.453956	0
	GISAGAVQTAGKK	3	0	0	22.83		0.271021		19.87		0.536316								Medium	19.73	0.572509				1
	AKGVEKQQLPEQPFEK	1	0	0	19.14		0.644236																		2
	QQLPEQPFEK	1	0	0	18.91		0.826439																		0
	TNKSPEAKPLPGKLPK	1	0	0	18.52		0.0864719																		2
	GVNLDPLGKWSK	2	0	0	13.34		2.3659		11.51		4.20612														1
	RRDLAQALINR	1	0	0					42.12		0.00147303														2
	DLAIYYSYGDFLLGK	1	0	0					34.24		0.0346756														0
	LGVTNTIISHYDGRQFPK	4	602698	0					27.7		0.104697		Low	14.74	1.73073				Low	12.15	3.5536	Low	10.76	4.9822	1
	QNAPPKGTDTQTPAVLSPSK	1	0	0					27.59		0.105292														1
	KFSNSIPQSQTGNSETATPTNVDLPQVIPK	1	0	0					13.94		3.26751														1
	RFYPHTHNMDGFFIAK	1	0	0					11.79		7.93335														1
	FLPAVSDENSK	1	0	0					10.74		5.39313														0
	AAFQKQNDTPKGPQPPTVSPIR	1	0	0															Low	10.43	3.99428				2
Q9P2E9	Ribosome-binding protein 1 OS=Homo sapiens GN=RRBP1 PE=1 SV=4 - [RRBP1_HUMAN]	32.27	611.835	886.811	152.381	8.60205
	Sequence	# PSMs	C8: Area	D8: Area	IonScore A4	IonScore G4	Exp Value A4	Exp Value G4	IonScore B4	IonScore H4	Exp Value B4	Exp Value H4	C4	IonScore C4	Exp Value C4	D4	IonScore D4	Exp Value D4	E4	IonScore E4	Exp Value E4	F4	IonScore F4	Exp Value F4	# Missed Cleavages
	LLATEQEDAAVAK	3	0	0	66.92		1.24787e-05		63.18		3.28654e-05								High	57.15	0.000118446				0
	VEPAVSSVVNSIQVLTSK	8	0	290625	65.43	35.29	8.04834e-06	0.00795705	85.69		8.36299e-08					High	25.16	0.0824456	High	36.44	0.00583355	Low	10.18	2.59518	0
	EPVRAPAVAVAPTPVQPPIIVAPVATVPAMPQEK	2	0	0	51.93		6.28385e-05		39.87		0.00088098														1
	TLVSTVGSMVFNEGEAQRLIEILSEK	8	1.23406e+06	468578	44		0.00185717		37.4		0.008498		Medium	17.79	0.844182	High	25.3	0.134723	Low	15.33	1.48743	Medium	18.79	0.62167	1
	ATQKGDPVAILKR	3	0	0	43.59		0.000601593		41.51		0.00109479								High	43.45	0.000700377				2
	KADSVANQGTKVEGITNQGK	13	1.28199e+06	1.63305e+06	42.55	30.89	0.00377737	0.054463	54.3		0.000252272		High	38.81	0.00880543	High	31.44	0.0480563	High	55.58	0.000186077	High	32.23	0.0402133	2
	EQEITAVQAR	5	1.36382e+06	0	38.69	29.49	0.00888312	0.0632028	35.93		0.0144611		Medium	19.47	0.750184							Medium	23.19	0.314945	0
	NTDVAQSPEAPKQEAPAK	5	0	0	37.61	32.65	0.0160464	0.0508754	44.4		0.00332579								High	40.5	0.00839558				1
	AAILETAPKEVPMVVVPPVGAK	7	1.71565e+07	3.24324e+07	36.44	34.26	0.00237201	0.00376848	21.68		0.0662224		High	37.91	0.00162617	High	35.76	0.00266788	High	36.27	0.00230147	High	33.88	0.00427677	1
	QLEEKEKLLATEQEDAAVAK	6	1.06356e+06	814558	36.38		0.0140618		44.04		0.00246141		Low	12.19	3.67805	Low	15.9	1.43685	High	38.02	0.00986007	High	47.76	0.001046	2
	LQEQLEKAEDGSSSKEGTSV	2	0	0	35.06		0.0367405		42.95		0.00599263														2
	SIEALLEAGQAR	2	0	0	34.85		0.0211462		39.78		0.00684827														0
	EVPMVVVPPVGAK	6	2.51028e+06	4.36882e+06	32.31		0.0112798		32.32		0.0122796		High	36.96	0.00414827	High	33.68	0.0088281	High	30.67	0.0164123	Medium	13.98	0.767894	0
	KVAKVEPAVSSVVNSIQVLTSK	11	1.50664e+06	2.24074e+06	27.53	25.75	0.00856528	0.0129045	47.69		8.25547e-05		High	42.33	0.000283623	High	28.22	0.00753304	High	27.28	0.00925988	High	29.1	0.00615134	2
	LRELNKEMAAEK	2	0	0	27.37		0.113603		25.42		0.17885														2
	KGEPGPPDADGPLYLPYK	3	0	0	27.07		0.17896		42.51		0.00509993								Low	14.37	3.26111				1
	TAGPLESSETEEASQLKER	2	0	0	25.56		0.311189		29.02		0.140477														1
	EHVKEVQQLQGK	1	0	0	25.31		0.124991																		1
	VDTTPNQGKKVEGAPTQGR	1	0	0	19.46		0.814762																		2
	LIEILSEKAGIIQDTWHK	3	0	0	16.31	17.58	0.540271	0.424235											Medium	15.37	0.640337				1
	ADSVANQGTKVEGITNQGK	2	0	0	15.7		2.39277		35.73		0.0238699														1
	VAKVEPAVSSVVNSIQVLTSK	6	1.72328e+06	7.41803e+06	14.55	13.72	0.345491	0.341819	21.49		0.0695386		High	26.09	0.0207901	High	28	0.0133923	High	28.7	0.0115336				1
	GNTPATGTTQGKKAEGTQNQSK	1	0	0	14.17		3.9297																		2
	DAQDVQASQAEADQQQTR	2	0	0					74.94		3.91325e-06														0
	TLQEQLENGPNTQLAR	1	0	0					74.72		2.71516e-06														0
	DALNQATSQVESK	1	0	0					54.73		0.000239764														0
	TLVSTVGSMVFNEGEAQR	1	0	0					47.78		0.00169642														0
	TTQEQLAR	1	0	0					31.59		0.0409815														0
	VGAAEEELQK	1	0	0					28.29		0.085393														0
	NTDVAQSPEAPKQEAPAKK	1	0	0					19.89		0.777444														2
	AEGTPNQGKKAEGAQNQGK	1	0	0					16.63		1.98585														2
	DALNQATSQVESKQNAELAK	1	0	0					14.57		3.35698														1
	MQASYREHVKEVQQLQGK	1	0	0					11.02		6.51915														2
	QVLQLQASHRESEEALQK	1	0	0					10.48		5.65423														1
	AAILETAPKEVPMVVVPPVGAKGNTPATGTTQGK	4	3.68509e+06	8.64481e+06		26.12		0.0411718					Medium	17.13	0.304986	Medium	19.58	0.194422	Medium	16.84	0.347784				2
	EKLLATEQEDAAVAK	1	0	6.53077e+06												Low	13.63	3.19281							1
	AATRLQELLKTTQEQLAR	1	0	0															Low	10.98	1.24487				2
P36578	60S ribosomal protein L4 OS=Homo sapiens GN=RPL4 PE=1 SV=5 - [RL4_HUMAN]	49.88	600.674	444.464	47.6674	11.063
	Sequence	# PSMs	C8: Area	D8: Area	IonScore A4	IonScore G4	Exp Value A4	Exp Value G4	IonScore B4	IonScore H4	Exp Value B4	Exp Value H4	C4	IonScore C4	Exp Value C4	D4	IonScore D4	Exp Value D4	E4	IonScore E4	Exp Value E4	F4	IonScore F4	Exp Value F4	# Missed Cleavages
	NNRQPYAVSELAGHQTSAESWGTGR	14	3.68887e+07	7.11636e+07	84.45	49.19	4.84186e-07	0.00166415	55.98		0.000343698		High	59.94	0.000142201	High	71.24	1.02822e-05	High	57.23	0.000262847	High	36.75	0.0300115	1
	AAAAAAALQAK	6	749259	1.10318e+06	69.45	36.23	3.81364e-06	0.00800459	63.29		1.57521e-05		High	40.37	0.0030856	High	42.05	0.00265399	High	68.91	4.31856e-06				0
	SDEKAAVAGKKPVVGK	3	0	0	61.98		1.28042e-05		58.47		2.8731e-05														2
	LRVDKAAAAAAALQAK	7	1.77044e+06	2.91633e+06	58.87	37.03	1.42041e-05	0.00216977	43.5		0.000489119		High	44.94	0.000365515	High	41.58	0.000809703	High	51.7	7.87637e-05	High	42.41	0.000628658	2
	KNNRQPYAVSELAGHQTSAESWGTGR	9	8.46215e+06	1.83795e+07	48.81	56.24	0.001719	0.00030994	37.63		0.0225049		High	49.16	0.00158893	High	52.33	0.000765783	High	59.2	0.000158879	High	54.31	0.000489299	2
	VDKAAAAAAALQAK	5	0	0	47.54		0.000697743		42.16		0.00255113								Low	12.74	2.19495				1
	MINTDLSR	7	1.40783e+07	2.86406e+07	38.38	38.05	0.00712987	0.00748124	33.67		0.0238178		High	34.29	0.0206119	High	42.39	0.00319817	High	40.2	0.00529543	High	33.47	0.0249403	0
	NIPGITLLNVSK	3	0	0	37.98		0.00347102		37.08		0.00426049								High	29.2	0.0239852				0
	EAVLLLKK	2	0	0	37.58		0.000776891		35.71		0.00119498														1
	QPYAVSELAGHQTSAESWGTGR	4	0	1.15336e+06	35.2		0.0432004		47.52		0.00251887					Medium	23.43	0.648683	Medium	31.36	0.103091				0
	GHRIEEVPELPLVVEDKVEGYK	2	0	0	33.52		0.0207643		33.88		0.0199105														2
	TKEAVLLLKK	1	0	0	28.88		0.00135891																		2
	SNYNLPMHK	1	0	0	27.43		0.106081																		0
	ILKSPEIQR	6	1.54289e+06	3.91129e+06	26.9		0.030524		27.34		0.027583		Medium	13.76	0.628986	High	23.96	0.0600677	Medium	21.84	0.140419	Low	11.33	1.95831	1
	TKEAVLLLK	1	0	0	25.41		0.00633028																		1
	ACARPLISVYSEKGESSGK	6	6.83832e+06	1.39812e+07	19.81	33.37	0.908907	0.0406407					High	47.07	0.0017415	High	59.24	0.00010882	High	44.19	0.00342197	High	36.71	0.0188348	1
	NVTLPAVFKAPIRPDIVNFVHTNLR	7	0	3.33351e+06	19.08	14.76	0.0821905	0.230595	27.12		0.0125187					High	22.69	0.0366023	High	21.93	0.0442435	Medium	13.79	0.273679	1
	KNPLKNLR	1	0	0	13.44		0.255887																		2
	NVTLPAVFKAPIRPDIVNFVHTNLRK	2	0	2.5088e+06	12.33		0.210524									Medium	14.78	0.172983							2
	KLDELYGTWR	1	0	0					24.96		0.198833														1
	IEEVPELPLVVEDKVEGYKK	1	0	0					17.59		0.502511														2
	SGQGAFGNMCR	2	962906	2.80909e+06									High	24.52	0.158403	High	31.17	0.0333032							0
	ACARPLISVYSEKGESSGKNVTLPAVFK	4	1218516	0		32.24		0.027195					Medium	18.71	0.594197							High	37.47	0.00816516	2
	IMLKLNPYAK	1	0	1.79153e+06												High	24.4	0.0571848							1
	MINTDLSR	1	0	396563												Low	10.16	5.68177							0
	KPVVGKK	2	0	9.72737e+06												Low	10.08	0.392699							1
	IMLKLNPYAK	1	0	141039												Low	10.02	2.43377							1
P46777	60S ribosomal protein L5 OS=Homo sapiens GN=RPL5 PE=1 SV=3 - [RL5_HUMAN]	58.92	584.047	410.228	34.3407	9.71533
	Sequence	# PSMs	C8: Area	D8: Area	IonScore A4	IonScore G4	Exp Value A4	Exp Value G4	IonScore B4	IonScore H4	Exp Value B4	Exp Value H4	C4	IonScore C4	Exp Value C4	D4	IonScore D4	Exp Value D4	E4	IonScore E4	Exp Value E4	F4	IonScore F4	Exp Value F4	# Missed Cleavages
	GAVDGGLSIPHSTK	4	0	0	73.71		2.51954e-06		45.42		0.00166218														0
	HIMGQNVADYMR	14	9.69187e+06	5.24428e+06	70.07	69.43	7.41944e-06	8.6602e-06	57.8		0.000127705		High	69.52	8.48258e-06	High	52.22	0.000454642	High	69.94	7.79698e-06	High	57.76	0.000128803	0
	LVIQDKNKYNTPK	4	0	0	61.48		2.26877e-05		16.53		0.717017								Low	11.69	2.24299				2
	TTTGNKVFGALK	4	0	0	58.71		3.94337e-05		51.54		0.000177819								Low	13.25	1.15685	Low	13.79	1.19082	1
	NSVTPDMMEEMYK	7	2.80776e+06	0	54.5	43.99	0.000235773	0.00264753	64.12		2.57914e-05		High	26.35	0.153296	High	28.52	0.0873859	High	58.81	8.70021e-05	High	63.77	2.76201e-05	0
	NSVTPDMMEEMYKK	10	4.83605e+06	2.21695e+06	50.45	22.17	0.000783916	0.508445	57.3		0.000160233		Medium	22.82	0.439335	Low	12.41	4.99194	Medium	20.56	0.739258	Medium	19.14	1.02944	1
	KHIMGQNVADYMR	4	0	0	46.68		0.00185895		25.94		0.220301								Medium	24.33	0.338168				1
	VGLTNYAAAYCTGLLLAR	11	533435	392665	37.82	80.99	0.00942444	4.52617e-07	38.28		0.00841783		High	60.49	4.79705e-05	High	37.44	0.00938471	High	93.76	2.19619e-08	High	70.19	5.38422e-06	0
	TTTGNKVFGALKGAVDGGLSIPHSTK	7	4.02361e+07	1.98172e+07	34.83	34.84	0.00993132	0.00979364	27.69		0.0517456		High	28.49	0.042757	High	31.02	0.0240762	High	28.49	0.042757	High	40.53	0.00264207	2
	RFPGYDSESKEFNAEVHR	7	4.05332e+06	0	31.43	19.62	0.091334	1.33974	33.79		0.0520826		High	28.37	0.180186				Medium	28.09	0.193427	High	34.11	0.0484024	2
	VFGALKGAVDGGLSIPHSTK	5	0	0	31.24		0.0234131		25.53		0.0829898								Medium	16.56	0.585121	High	25.27	0.085584	1
	EGKTDYYAR	7	2190458	1.43595e+06	29.93	29.89	0.0508124	0.0512826	15.83		1.30608		High	29.42	0.0613726	High	30.66	0.0429507	High	30.44	0.0451825	High	31.27	0.0392632	1
	AHAAIRENPVYEKKPK	5	0	0	27.4		0.0483131		14.55		0.920724								Low	10.97	2.05557				2
	YLMEEDEDAYKKQFSQYIK	7	5.38877e+06	0	26.53	34.23	0.323269	0.0559184	32.61		0.0797469		High	31.8	0.0973532				High	33.13	0.0717937	High	38.86	0.0192295	2
	ENPVYEKKPK	1	0	0	25.79		0.109408																		1
	YLMEEDEDAYKK	8	1.48831e+06	0	25.28	16.73	0.222955	1.60305	20.61		0.6565		Low	13.71	3.20901				Medium	19.91	0.770809	Low	15.62	2.07674	1
	REGKTDYYAR	8	2.29058e+06	0	24.75	24.6	0.259766	0.256239	14.48		2.77141		High	35.7	0.0198635	High	30.98	0.0620441	Medium	21.49	0.549923	High	26.7	0.165692	2
	AHAAIRENPVYEK	4	0	0	23.28		0.293214		13.29		2.9254								Medium	20.31	0.611738	Low	10.48	5.66318	1
	QFSQYIK	2	0	0	17.3		0.560488		24.72		0.104559														0
	GFVKVVK	4	0	0	13.23		0.85798		14.55		0.633107														1
	RFPGYDSESK	2	0	0					16.7		1.23788								High	28.93	0.0743321				1
	KAHAAIRENPVYEK	1	0	0					15.97		1.41261														2
	VGLTNYAAAYCTGLLLARR	5	875702	288398		27.16		0.0842314					High	39.14	0.00527822	Medium	16.8	0.904665	High	34.57	0.0152574	High	31.93	0.0280209	1
	YQVKFR	1	617174	0									High	20.28	0.181887										1
	VTNRDIICQIAYAR	2	0	0															Low	13.11	3.07607	Medium	18.36	0.918324	1
P22626	Heterogeneous nuclear ribonucleoproteins A2/B1 OS=Homo sapiens GN=HNRNPA2B1 PE=1 SV=2 - [ROA2_HUMAN]	65.72	575.086	457.935	37.4067	8.95361
	Sequence	# PSMs	C8: Area	D8: Area	IonScore A4	IonScore G4	Exp Value A4	Exp Value G4	IonScore B4	IonScore H4	Exp Value B4	Exp Value H4	C4	IonScore C4	Exp Value C4	D4	IonScore D4	Exp Value D4	E4	IonScore E4	Exp Value E4	F4	IonScore F4	Exp Value F4	# Missed Cleavages
	SGNFGGSRNMGGPYGGGNYGPGGSGGSGGYGGR	6	2.08719e+07	4.97849e+06	102.43	95.23	8.75505e-09	4.62771e-08					High	81.97	9.82222e-07	High	59.54	0.000164703	High	62.19	9.23739e-05	High	97.55	2.75906e-08	1
	NMGGPYGGGNYGPGGSGGSGGYGGR	14	1.88743e+07	1.5529e+07	99.69	116.84	1.08151e-08	2.09188e-10	123.78		4.167e-11		High	115.31	2.97681e-10	High	106.01	2.56626e-09	High	102.8	5.42126e-09	High	130.74	8.5219e-12	0
	QEMQEVQSSR	3	0	0	55.46		0.000160428		57.7		9.62055e-05								High	48.33	0.000828474				0
	GGNFGFGDSR	3	0	0	51.87	52.75	0.00029841	0.000243676	45.87		0.00118799														0
	ALSRQEMQEVQSSR	13	6.44769e+06	3.50102e+06	46.24	40.24	0.00228652	0.00894194	45.82		0.00247549		High	48.56	0.00131653	High	44.49	0.00331982	High	40.04	0.00940795	High	53.96	0.000378688	1
	GGNFGFGDSRGGGGNFGPGPGSNFR	7	2.0567e+06	1.73972e+06	44.37	34.4	0.00511284	0.0503045	39.33		0.016242		High	32.55	0.0772429	High	37.14	0.0267867	High	40.72	0.0117934	High	44.14	0.00538706	1
	RGFGFVTFDDHDPVDKIVLQK	3	0	0	40.95		0.00592601												High	36.25	0.0176786	High	30.25	0.065093	2
	GGGGNFGPGPGSNFRGGSDGYGSGR	7	1.08666e+07	1.13068e+07	40.5	43.37	0.0118046	0.00613752	44.6		0.00471389		High	37.56	0.0236248	High	45.89	0.00345613	High	38.75	0.0179092	High	29.84	0.139236	1
	GFGFVTFDDHDPVDKIVLQK	6	0	0	39.67	29.63	0.00929513	0.0937569	40.66		0.00758938								High	34.68	0.030058	High	29.26	0.104051	1
	GGGGNFGPGPGSNFR	7	2.53083e+06	2.35342e+06	36.98	35.15	0.0138208	0.0210179	47.38		0.00119375		Medium	18.71	0.912493	High	33.72	0.0283858	High	41.01	0.0052107	High	31.23	0.0495708	0
	GFGDGYNGYGGGPGGGNFGGSPGYGGGR	3	0	0	35.43		0.0358165		34.64		0.0428932								Medium	21.01	1.0144				0
	KALSRQEMQEVQSSR	4	0	0	22.34	11.53	0.49622	5.83198	18.37		1.21531								Low	18.45	1.19956				2
	SGRGGNFGFGDSR	8	3.5129e+06	3.58987e+06	21.82	15.91	0.427149	1.68999	12.12		4.07845		Low	17.82	1.09277	Medium	19.38	0.752628	Low	11.37	4.86913	Medium	20.18	0.633204	1
	YHTINGHNAEVR	3	0	0	21.3		0.621959		13.68		3.59766								Low	11.46	5.95533				0
	LFIGGLSFETTEESLRNYYEQWGK	2	0	0	17.15		2.57035		25.61		0.358463														1
	AVAREESGKPGAHVTVK	1	0	0	10.15		3.91251																		1
	GFGFVTFSSMAEVDAAMAARPHSIDGRVVEPK	1	0	0					10.2		11.5459														1
	MEKTLETVPLER	10	4.80551e+06	3.60283e+06		63.56		2.96493e-05					High	33.7	0.0262773	High	47.28	0.00124681	Medium	25.54	0.175092	High	36.14	0.0154567	1
	GGNFGFGDSRGGGGNFGPGPGSNFRGGSDGYGSGR	4	4.96384e+06	5.21778e+06		20.29		1.65801					Medium	28.21	0.269549	Medium	22.28	1.0518	Medium	25.97	0.449962				2
	SGRGGNFGFGDSRGGGGNFGPGPGSNFR	4	3.01478e+06	0		17.47		2.64472					Low	16.05	3.73339				Low	14.11	5.80673	Medium	22.97	0.744628	2
	TLETVPLER	2	0	0		20.16		0.490589														Low	14.04	2.45944	0
Q00839	Heterogeneous nuclear ribonucleoprotein U OS=Homo sapiens GN=HNRNPU PE=1 SV=6 - [HNRPU_HUMAN]	32.61	573.258	545.662	90.528	5.99854
	Sequence	# PSMs	C8: Area	D8: Area	IonScore A4	IonScore G4	Exp Value A4	Exp Value G4	IonScore B4	IonScore H4	Exp Value B4	Exp Value H4	C4	IonScore C4	Exp Value C4	D4	IonScore D4	Exp Value D4	E4	IonScore E4	Exp Value E4	F4	IonScore F4	Exp Value F4	# Missed Cleavages
	LQAALDDEEAGGRPAMEPGNGSLDLGGDSAGR	7	6945329	4201615	76.95	60.76	3.38581e-06	0.000140526	85.78		4.43e-07		High	68.18	2.54692e-05	High	74.18	6.47968e-06	High	72.73	8.93069e-06	High	81.32	1.23082e-06	0
	HAAENPGKYNILGTNTIMDK	6	0	0	74.52		3.87972e-06		32.58		0.0571952								High	35.7	0.0278574	Medium	26.54	0.226034	1
	NFILDQTNVSAAAQR	11	5.62365e+06	6.42136e+06	73.4	63.88	3.39159e-06	3.02239e-05	69.07		9.4706e-06		High	87.51	1.32532e-07	High	84.65	2.56048e-07	High	79.77	7.87627e-07	High	69.32	8.89404e-06	0
	QMADTGKLNTLLQR	10	4.61237e+06	4.12673e+06	65.2	21.27	1.88596e-05	0.429208	57.27		0.000107343		Medium	23.47	0.260647	Low	14.1	2.24479	Medium	25	0.181357	Medium	18.83	0.821512	1
	SSGPTSLFAVTVAPPGAR	12	4.25994e+07	4.39711e+07	60.11	74.74	5.79144e-05	1.99428e-06	71.76		3.94083e-06		High	60.08	5.91012e-05	High	59.98	6.04779e-05	High	76.98	1.18865e-06	High	71.2	4.56664e-06	0
	GYFEYIEENKYSR	13	3.68985e+06	4.74841e+06	57.93	27.88	0.00015583	0.165129	55.33		0.000271694		High	39.08	0.0116982	High	45.07	0.0029468	High	58.9	0.000120451	Medium	21.22	0.704501	1
	KAEVEGKDLPEHAVLK	11	4.48956e+06	4.85027e+06	53.65	29.83	0.000133339	0.0321335	21.86		0.205263		Medium	15.39	0.903337	High	23.94	0.122103	Medium	20.43	0.283947	Low	13.27	1.47651	2
	EKPYFPIPEEYTFIQNVPLEDR	2	0	0	53.09		0.000481581		44.2		0.00386272														0
	EKPYFPIPEEYTFIQNVPLEDRVR	3	0	0	39.34		0.00823037		33.9		0.0291684								Medium	21.7	0.498273				1
	SSSPVNVKK	7	4.79439e+06	3.35324e+06	33.76	20.44	0.0203842	0.374563	28.53		0.0581466		High	24.33	0.17877	Medium	23.38	0.222481	High	28.54	0.0671802	Medium	21.18	0.315882	1
	LSDKGLKAELMER	6	2.29502e+06	1.11614e+06	27.69	26.71	0.0812781	0.102813					Medium	22.2	0.314536	Medium	16.42	1.09342	Medium	26.85	0.0995513	Medium	17.17	0.953578	2
	AEVEGKDLPEHAVLK	1	0	0	24.94		0.172978																		1
	FIEIAAR	4	0	0	22.34	25.18	0.147903	0.0567338	29.05		0.0232724								Medium	23.55	0.111938				0
	SSSPVNVKK	9	0	0	17.39		1.16365		18.3		0.943671								Medium	19.04	0.796454				1
	NFILDQTNVSAAAQRR	5	6.66193e+06	0	13.05		3.04206		10.87		5.40187		Low	14.11	2.56373				Low	10.88	5.55684	Low	10.32	6.12189	1
	VSELKEELKK	4	250374	0	11.65		1.79527		15.55		0.763397		Low	10.3	2.55245				Medium	17.01	0.522552				2
	LSASSLTMESFAFLWAGGR	2	0	0					46.43		0.0023206								High	43.59	0.00451523				0
	NGQDLGVAFK	1	0	0					36.26		0.012634														0
	KAEGGGGGGRPGAPAAGDGKTEQK	1	0	0					31.52		0.0707864														2
	DRLSASSLTMESFAFLWAGGR	2	0	0					25.57		0.296468								Low	14.81	4.03712				1
	GAAKEAAGKSSGPTSLFAVTVAPPGAR	9	9.66825e+06	1.05828e+07		37.01		0.00756456					High	37.85	0.00645572	High	33.18	0.0174304	High	46.04	0.000900966	High	27.68	0.0671343	2
	EAAGKSSGPTSLFAVTVAPPGAR	1	0	6.06048e+06												High	27.99	0.0894352							1
	EDHGRGYFEYIEENKYSR	2	0	2.76653e+06												Low	12.89	7.41765	Low	13.23	6.84007				2
	YNILGTNTIMDKMMVAGFKK	2	0	0												Low	10.02	11.258							2
Q15233	Non-POU domain-containing octamer-binding protein OS=Homo sapiens GN=NONO PE=1 SV=4 - [NONO_HUMAN]	45.01	551.578	508.389	54.1973	8.95361
	Sequence	# PSMs	C8: Area	D8: Area	IonScore A4	IonScore G4	Exp Value A4	Exp Value G4	IonScore B4	IonScore H4	Exp Value B4	Exp Value H4	C4	IonScore C4	Exp Value C4	D4	IonScore D4	Exp Value D4	E4	IonScore E4	Exp Value E4	F4	IonScore F4	Exp Value F4	# Missed Cleavages
	FGQAATMEGIGAIGGTPPAFNR	14	1.13295e+07	1.03645e+07	92.98	58.58	5.39753e-08	0.000149354	109.43		1.21608e-09		High	78.72	1.46831e-06	High	100.25	1.01203e-08	High	70.13	1.04039e-05	High	68.15	1.6842e-05	0
	NLPQYVSNELLEEAFSVFGQVER	11	904009	537436	91.77	62.68	7.77039e-08	5.92383e-05	63.63		4.6494e-05		Medium	26.2	0.256075	High	55.38	0.000292487	High	69.59	1.1056e-05	High	61.06	8.41403e-05	0
	MGQMAMGGAMGINNR	7	1.13391e+07	1.46103e+07	59.64	51.1	8.33832e-05	0.00062061	69.92		8.28624e-06		High	69.77	8.09242e-06	High	52.47	0.000431474	High	62.9	3.93621e-05	High	74.7	2.70228e-06	0
	ALIEMEKQQQDQVDR	2	0	0	54.48		0.000347005		24.43		0.354449														1
	TLAEIAKVELDNMPLR	3	0	0	44.91		0.00130915		25.74		0.111475											Medium	17.78	0.694408	1
	MQSNKTFNLEK	14	8.93617e+06	1.00588e+07	43.82	47.21	0.00300427	0.00143151	55.23		0.000225837		High	56.76	0.000159729	High	46.14	0.00183023	High	51.52	0.000529929	High	62.01	4.76851e-05	1
	TLAEIAKVELDNMPLRGK	8	0	0	36.12	12.67	0.00729364	1.47356	41.53		0.0019229								High	47.71	0.000508301	High	39.03	0.0036195	2
	AAPGAEFAPNKR	8	1.02454e+07	2.62835e+06	33.99	17.15	0.0256773	1.28855					High	40.55	0.00585457	High	47.42	0.00113571				High	29.89	0.0677443	1
	GIVEFSGKPAAR	11	2.20022e+06	0	31.67	12.31	0.0264819	2.44102	25.2		0.127593		Medium	17.32	0.771996				Medium	24.94	0.12264	Medium	16.28	0.900806	0
	RMEELHNQEVQK	4	0	0	31.35		0.0646351		37.68		0.0152694								Low	13.48	3.80985				1
	RMEELHNQEVQKR	4	0	0	31.04		0.0659151		33.04		0.0412172								Medium	22.41	0.482545	Medium	19.27	0.990206	2
	TFNLEKQNHTPR	1	0	0	28.52		0.102431																		1
	EQPPRFAQPGSFEYEYAMR	5	0	0	28.49	24.54	0.201184	0.515915	41.08		0.0111243								Medium	30.07	0.140271	High	38.36	0.0210653	1
	RQQEGFKGTFPDAR	3	0	0	10.22	15.42	8.09915	2.47605																	2
	FAQPGSFEYEYAMR	2	0	0					36.5		0.0193649								Low	18.78	1.17403				0
	MGQMAMGGAMGINNR	5	0	0					33.65		0.0317382								Medium	25.82	0.208015				0
	MEELHNQEVQK	1	0	0					14.49		2.86283														0
	LFVGNLPPDITEEEMR	1	0	0					11.13		7.99812														0
	FGQAATMEGIGAIGGTPPAFNRAAPGAEFAPNKR	3	6.96111e+06	0		24.98		0.283536					High	33.54	0.0408066							Medium	22.83	0.517025	2
	MQSNKTFNLEKQNHTPR	1	7.52744e+06	0									Low	15.16	3.33592										2
	AVVIVDDRGRPSGK	1	0	0															Low	10.07	3.38992				1
	EREQPPRFAQPGSFEYEYAMR	1	0	0																		Low	17.91	2.29201	2
P05787	Keratin, type II cytoskeletal 8 OS=Homo sapiens GN=KRT8 PE=1 SV=7 - [K2C8_HUMAN]	61.7	543.355	647.56	53.6711	5.59229
	Sequence	# PSMs	C8: Area	D8: Area	IonScore A4	IonScore G4	Exp Value A4	Exp Value G4	IonScore B4	IonScore H4	Exp Value B4	Exp Value H4	C4	IonScore C4	Exp Value C4	D4	IonScore D4	Exp Value D4	E4	IonScore E4	Exp Value E4	F4	IonScore F4	Exp Value F4	# Missed Cleavages
	SLDMDSIIAEVK	4	0	0	69.11		8.80074e-06		58.61		9.90214e-05								High	41.09	0.00557852	High	43.09	0.00352963	0
	SLDMDSIIAEVKAQYEDIANR	10	2.7014e+06	2.83673e+06	62.15	59.08	6.93043e-05	0.000141083	78.8		1.51929e-06		High	51.69	0.000770817	High	50.54	0.00101863	High	68.66	1.56906e-05	High	71.42	8.25668e-06	1
	DGKLVSESSDVLPK	15	4.0871e+07	4.61713e+07	60.46	60.32	5.61736e-05	6.21479e-05	56		0.000167668		High	77.3	1.16287e-06	High	57.64	0.000107531	High	60.34	6.18623e-05	High	64.08	2.4408e-05	1
	SRAEAESMYQIKYEELQSLAGK	3	0	0	59.04		0.000161536		38.21		0.0181134														2
	LVSESSDVLPK	6	0	3.58372e+06	49.23	35.65	0.000610128	0.0172483	43.75		0.00265036					High	37.26	0.0118115	High	38.61	0.00865576	High	43.94	0.00253691	0
	SYKVSTSGPR	7	3.91475e+06	6.91429e+06	45.71	31.05	0.00125406	0.0366705	37.56		0.00819062		High	32.02	0.0321566	High	31.76	0.0311399	High	33.45	0.023135	High	42.82	0.00243959	1
	AQYEDIANR	3	0	0	37.89		0.0074694		49.41		0.000545837								Medium	24.05	0.193233				0
	VGSSNFRGGLGGGYGGASGMGGITAVTVNQSLLSPLVLEVDPNIQAVR	7	0	1.53282e+07	34.59	15.91	0.0150831	1.14504	14.89		1.57629					Medium	21.05	0.330584	Medium	21.33	0.308471	High	29.26	0.0551382	1
	ISSSSFSR	7	3.1968e+07	4.63695e+07	32.37	32.54	0.0187445	0.0169106	28.81		0.0422845		High	31.19	0.0230759	High	29.05	0.037771	High	36.87	0.00665081	High	34.93	0.0103962	0
	KLLEGEESRLESGMQNMSIHTK	2	0	0	32.21		0.0603278		15.52		2.7886														2
	LLEGEESRLESGMQNMSIHTK	3	0	0	30.58		0.108804		58.8		0.000165573														1
	TQEKEQIKTLNNK	3	0	0	27.73		0.0850023		25.78		0.130007														2
	TLNNKFASFIDKVR	4	0	0	27.7		0.0587592		31.77		0.0206567														2
	GGLGGGYGGASGMGGITAVTVNQSLLSPLVLEVDPNIQAVR	9	2.08848e+07	2.12804e+07	26.84	42.95	0.0832197	0.00220034	23.58		0.176509		Low	11.95	2.61688	High	41.46	0.00290443	High	35.73	0.0107989	Medium	22.23	0.243254	0
	GGLGGGYGGASGMGGITAVTVNQSLLSPLVLEVDPNIQAVRTQEKEQIK	6	2.62535e+06	62633	25.9	19.55	0.101659	0.443115	29.1		0.0483496		Medium	19.19	0.462734	High	32.02	0.0238976	High	34.97	0.0126731				2
	SYTSGPGSR	8	9.25768e+06	1.1015e+07	25.81	27.17	0.135016	0.102169	27.13		0.103114		High	28.82	0.0698746	High	35.25	0.0158972	Medium	27.55	0.0936094	High	27.22	0.101	0
	TTSGYAGGLSSAYGGLTSPGLSYSLGSSFGSGAGSSSFSR	9	8.68441e+06	2.35961e+07	24.61	42.36	0.589654	0.0097975	18.08		2.56501		High	31.67	0.116071	Medium	26.04	0.428083	High	37.86	0.0279323	High	33.24	0.0817356	0
	WSLLQQQK	3	0	0	21.22		0.435311		21.28		0.421518											High	24.65	0.150646	0
	TKTEISEMNR	3	0	0	17.61		1.33416		33.98		0.0296959														1
	SLDMDSIIAEVKAQYEDIANRSR	3	0	0	13.9		4.5097		29.97		0.119523														2
	SIRVTQK	6	1.19645e+07	1.87129e+07	13.81	29.14	1.4744	0.0432132					High	29.51	0.0396841	High	29.08	0.0438143	Low	10.64	3.05926	High	30.43	0.0321082	1
	YEELQSLAGK	1	0	0					47.69		0.000987252														0
	LSELEAALQR	1	0	0					33.38		0.0269779														0
	AEAESMYQIKYEELQSLAGK	1	0	0					27.54		0.203068														1
	FLEQQNK	1	0	0					25.06		0.166237														0
	LQAEIEGLKGQR	1	0	0					25.06		0.139882														1
	ASLEAAIADAEQRGELAIK	1	0	0					22.87		0.297456														1
	MLETKWSLLQQQK	1	0	0					13.14		2.46284														1
	IETRDGKLVSESSDVLPK	7	3.31042e+06	4.85537e+06		20.59		0.420336					High	25.67	0.127108	Medium	20.3	0.3915				High	27.88	0.0687563	2
	VTQKSYKVSTSGPR	5	527331	3.04325e+06		37.56		0.00777846					Medium	23.85	0.183589	High	31.61	0.0308882	Medium	18.34	0.648505	Low	11.49	3.13988	2
	SIRVTQKSYK	2	1.13742e+06	0		15.4		0.684957					Low	11.36	1.75108										2
P26373	60S ribosomal protein L13 OS=Homo sapiens GN=RPL13 PE=1 SV=4 - [RL13_HUMAN]	62.56	542.314	381.87	24.2465	11.6489
	Sequence	# PSMs	C8: Area	D8: Area	IonScore A4	IonScore G4	Exp Value A4	Exp Value G4	IonScore B4	IonScore H4	Exp Value B4	Exp Value H4	C4	IonScore C4	Exp Value C4	D4	IonScore D4	Exp Value D4	E4	IonScore E4	Exp Value E4	F4	IonScore F4	Exp Value F4	# Missed Cleavages
	KGDSSAEELKLATQLTGPVMPVR	14	6.25252e+06	9.09727e+06	107.15	51.09	7.48843e-10	0.00034856	65.38		1.27628e-05		High	60.8	4.13387e-05	High	86.47	1.04709e-07	High	55.43	0.000128315	High	55.75	0.000117205	2
	STESLQANVQR	7	166327	129385	72.31	70.61	4.13886e-06	6.12183e-06	70.85		5.7927e-06		High	70.33	6.54805e-06	High	70.56	6.19271e-06	High	70.82	5.83285e-06	High	70.17	6.77456e-06	0
	NKSTESLQANVQR	14	1.41577e+07	2.84411e+07	71.49	51.56	5.12315e-06	0.000522627	71.98		4.74135e-06		High	67.87	1.1513e-05	High	71.68	4.9446e-06	High	67.19	1.39706e-05	High	55.7	0.000195944	1
	VITEEEKNFKAFASLR	13	2.97282e+07	6.0538e+07	54.9	36.88	0.00014141	0.00925074	34.93		0.0138991		High	43.74	0.00192103	High	35.4	0.0127763	High	41.09	0.00353618	High	39.64	0.00483459	2
	LATQLTGPVMPVR	3	0	0	51.92		0.000189914		49.5		0.000331556								High	36.69	0.00616081				0
	VATWFNQPAR	7	8.05008e+06	1.60242e+07	47.64	43.35	0.00111921	0.00270493	47.63		0.00112179		High	38.63	0.00801966	High	34.7	0.0198224	High	33.93	0.0268032	High	40.79	0.00487703	0
	VITEEEKNFK	9	3.7474e+06	6.65356e+06	42.59		0.00305147		37.29		0.0103397		Low	16.15	1.35648	Low	16.75	1.25964	High	43.14	0.00294327				1
	GFSLEELR	7	1.37776e+06	2.35295e+06	37.14	33.09	0.00780515	0.0198327	38.92		0.00518062		High	33.68	0.0180847	High	29.04	0.0503943	High	27.44	0.0728419	High	32.68	0.0226055	0
	SKLILFPR	6	1.43263e+06	2.85707e+06	31.2	22.16	0.00185852	0.0148993					High	29.97	0.00246698	High	30.94	0.00197318	High	20	0.0245	High	26.01	0.00613997	1
	ARVITEEEKNFK	4	0	1.62482e+06	21.45		0.400682		28.88		0.0725397					Medium	20.5	0.498655	High	32.94	0.028152				2
	RVATWFNQPAR	7	1.57561e+06	3.64852e+06	19.15	17.79	0.751603	1.07955	18.92		0.832233		Low	13.78	2.73682	Low	16.25	1.57459	Low	11.91	4.07759	Low	10.31	5.75425	1
	GFSLEELRVAGIHK	1	0	0	11.72		2.72556																		1
	RIAPRPASGPIRPIVR	5	9.82655e+06	0	10.15	25.7	0.0963762	0.00268516	10.42		0.090567		High	15.69	0.0269135							Low	11.11	0.0772627	1
	RVATWFNQPARK	1	0	0					10.69		4.1418														2
	TIGISVDPR	3	1.39651e+07	0		14.56		2.32189					Medium	18.97	0.633826				Low	16.62	1.44491				0
	AGRGFSLEELR	4	1.14846e+06	1.51614e+06		16.81		1.17461					Medium	17.83	0.819137	Low	13.47	2.60872				Low	10.05	5.62981	1
	NGMVLKPHFHKDWQR	1	0	1.98338e+06												Medium	23.19	0.392662							1
	GFSLEELRVAGIHKK	1	0	2.43302e+06												Low	10.44	2.28171							2
Q9NR30	Nucleolar RNA helicase 2 OS=Homo sapiens GN=DDX21 PE=1 SV=5 - [DDX21_HUMAN]	27.97	535.359	400.709	87.2904	9.27588
	Sequence	# PSMs	C8: Area	D8: Area	IonScore A4	IonScore G4	Exp Value A4	Exp Value G4	IonScore B4	IonScore H4	Exp Value B4	Exp Value H4	C4	IonScore C4	Exp Value C4	D4	IonScore D4	Exp Value D4	E4	IonScore E4	Exp Value E4	F4	IonScore F4	Exp Value F4	# Missed Cleavages
	NEEPSEEEIDAPKPK	4	0	0	70.19		9.84474e-06		20.81		0.864704								Low	17.46	1.86024				0
	GAVEALAAALAHISGATSVDQR	3	0	0	59.98		5.67106e-05		56.74		0.000120111								High	42.08	0.00331401				0
	LRSDAGLESDTAMK	2	0	0	59.24		0.00011019		20.31		0.861275														1
	KKEEPSQNDISPK	9	1.83974e+06	2.13278e+06	58.99	18.07	8.18295e-05	1.08233	34.91		0.0224057		Medium	24.44	0.249306	Medium	19.14	0.789905	Medium	27.99	0.110245	High	28.2	0.0988355	2
	LIEEKGAVEALAAALAHISGATSVDQR	2	0	0	55.02		9.38029e-05		59.54		3.51307e-05														1
	QSAEKLIEEKGAVEALAAALAHISGATSVDQR	4	0	0	43.71		0.0015662		43.01		0.00183763								Medium	21.39	0.327111				2
	KKAEPSEVDMNSPK	4	0	0	43.46		0.00368993		40.24		0.00762194								Medium	27.12	0.162452				2
	IKDHIQNGKLDLTK	1	0	0	38.84		0.00248826																		2
	PGKLRSDAGLESDTAMK	1	0	0	36.58		0.0206709																		2
	SDAGLESDTAMK	3	0	0	34.99		0.0268779		38.13		0.0133204								Medium	20.07	0.659779				0
	TFHHVYSGKDLIAQAR	11	7.18025e+06	8.43311e+06	33.38	32.53	0.0277585	0.0340946	31.31		0.0472238		Medium	23.37	0.277995	High	42.53	0.00334244	Medium	27.58	0.104837	High	28.17	0.0951009	1
	TFSFAIPLIEK	3	0	0	33.23		0.0103861		34.35		0.00808021								High	27.67	0.0373638				0
	KVTKNEEPSEEEIDAPKPK	7	3.05111e+06	5.22554e+06	31.73	33.01	0.0556615	0.0385777	35.77		0.0214264		High	27.03	0.164665	High	35.8	0.0211079	Medium	29.77	0.0837183	High	31.13	0.0638308	2
	GVTFLFPIQAK	6	1.66529e+06	2.14146e+06	22.94		0.101632		40.7		0.00178739		Medium	14.86	0.907914	High	24.23	0.0792902	High	31.09	0.0163388	High	21.04	0.16528	0
	IGVPSATEIIK	2	0	0	21.28		0.165703		23.05		0.167214														0
	GLDIPEVDLVIQSSPPKDVESYIHR	5	1.60606e+06	0	15.52	10.92	1.4462	3.77443	19.8		0.532465		Low	13.98	1.97573				Medium	23.11	0.267293				1
	TFSFAIPLIEKLHGELQDR	4	0	0	11.18		3.15501		21.77		0.265777								Low	12.1	2.52187				1
	EKPKSDKTEEIAEEEETVFPK	1	0	0	10.65		10.9217																		2
	SDKTEEIAEEEETVFPK	2	0	0					29.6		0.135251														1
	GRGVTFLFPIQAK	2	0	2.44653e+06					14.65		0.572422					Low	12.77	0.882504							1
	TGTGKTFSFAIPLIEKLHGELQDR	1	0	0															Medium	16.09	0.698744				2
P52272	Heterogeneous nuclear ribonucleoprotein M OS=Homo sapiens GN=HNRNPM PE=1 SV=3 - [HNRPM_HUMAN]	64.79	534.725	481.54	77.4643	8.70459
	Sequence	# PSMs	C8: Area	D8: Area	IonScore A4	IonScore G4	Exp Value A4	Exp Value G4	IonScore B4	IonScore H4	Exp Value B4	Exp Value H4	C4	IonScore C4	Exp Value C4	D4	IonScore D4	Exp Value D4	E4	IonScore E4	Exp Value E4	F4	IonScore F4	Exp Value F4	# Missed Cleavages
	QGGGGGGGSVPGIER	7	1.01043e+07	1.0071e+07	77.6	83.92	1.20603e-06	2.83045e-07	69.7		7.4792e-06		High	80.88	5.63034e-07	High	74.66	2.38702e-06	High	85.72	1.87006e-07	High	78.43	9.92641e-07	0
	MGPLGLDHMASSIER	14	2.80346e+07	2.59656e+07	68.89	56.53	1.18792e-05	0.000201432	48.52		0.00125982		High	43.35	0.004388	High	54.21	0.00035997	High	56.87	0.000200347	High	42.39	0.00539277	0
	MGGMEGPFGGGMENMGR	7	1.51998e+07	1.838e+07	63.81	68.74	2.614e-05	8.23343e-06	54.93		0.000202621		High	69.2	7.44803e-06	High	60.67	5.43362e-05	High	69.48	7.0788e-06	High	63.67	2.69749e-05	0
	MGPAMGPALGAGIER	7	2.31087e+07	2.40373e+07	60.37	47.46	6.48343e-05	0.00126708	57.55		0.000124197		High	62.26	4.1957e-05	High	49.07	0.000947679	High	60.42	6.94483e-05	High	62.3	4.49877e-05	0
	GIGMGNIGPAGMGMEGIGFGINK	14	3.62928e+06	5.18894e+06	59.94	59.37	0.000122835	0.00013989	63.1		5.93367e-05		High	63.58	5.20536e-05	High	78.06	1.89766e-06	High	64.5	4.18857e-05	High	62.35	7.04054e-05	0
	MGAGMGFGLER	7	1.36949e+07	1.16048e+07	53.17	55.03	0.000308447	0.000197852	47.09		0.00122733		High	50.88	0.000514039	High	48.58	0.000887524	High	48.83	0.00082413	High	46.34	0.00148655	0
	MGANSLER	7	1.42773e+07	1.24874e+07	47.52	44.64	0.000694768	0.00134846	40.8		0.00345598		High	47.42	0.000710951	High	47.19	0.000749617	High	44.42	0.00141853	High	44.54	0.00137987	0
	FGSGMNMGR	7	4.34642e+06	5.12085e+06	43.05	46.5	0.00186289	0.000874221	32.31		0.0230296		High	37.22	0.00740664	High	44.71	0.00133367	High	36.09	0.00960774	High	40.51	0.00339675	0
	INEILSNALK	7	3.72996e+06	3.51014e+06	40.03	39.59	0.00388805	0.00430261	39.95		0.00396033		High	39.25	0.0046411	High	39.12	0.00479437	High	43.9	0.00159489	High	36.28	0.00787764	0
	MVPAGMGAGLER	8	1.94967e+07	1.73143e+07	37.14	49.21	0.0140647	0.000798867	28.55		0.0929283		High	52.62	0.000364039	High	36.37	0.0152822	High	32.95	0.0337149	High	32.19	0.040072	0
	AAGVEAAAEVAATEIKMEEESGAPGVPSGNGAPGPKGEGERPAQNEK	3	209283	0	32.25		0.0844649		24.46		0.495247		Low	13	7.63308										2
	MGAGLGHGMDRVGSEIER	9	5.0338e+06	4.22538e+06	20.4	14.91	0.979044	3.53682					Low	15.88	2.80821	Low	17.07	2.15086	Medium	20.24	1.03802	Low	16.55	2.42998	1
	GNFGGSFAGSFGGAGGHAPGVAR	2	0	0	17.71		2.03151		15.3		3.44701														0
	AFITNIPFDVKWQSLKDLVK	2	0	0	16.44		0.325726		24.55		0.0541912														2
	GIGTVTFEQSIEAVQAISMFNGQLLFDRPMHVK	1	0	0					35.42		0.0196792														0
	AAGVEAAAEVAATEIKMEEESGAPGVPSGNGAPGPK	1	0	0					14.56		5.00247														1
	GDFFPPERPQQLPHGLGGIGMGLGPGGQPIDANHLNK	2	0	0					11.58		6.46025								Low	10.73	8.326				0
	AAGVEAAAEVAATEIK	4	787928	1.14577e+06		113.69		3.14473e-10					High	81.31	5.50636e-07	High	89.58	7.96413e-08				High	97	1.46851e-08	0
	IGSGVERMGAGMGFGLER	4	1.94463e+06	1.11574e+06		37.69		0.016979					High	37.47	0.0178613	Low	15.87	2.62962				Medium	25.29	0.301274	1
	MGPVMDRMATGLER	3	5.08843e+06	0		23.65		0.381463					High	35.12	0.0273926							Low	15.68	2.3903	1
	MGLERMGANSLER	3	2.19085e+06	0		49.35		0.000934385					High	33.66	0.0345928							High	40.03	0.00797969	1
	MGPLGLDHMASSIERMGQTMER	4	5.33057e+06	4.04252e+06									High	32.52	0.0821724	Medium	28.57	0.204462				Low	14.01	5.84269	1
	VGQTIER	4	102675	0		25.52		0.20662					High	31.48	0.0503895				High	30.23	0.0704201	Medium	18.73	0.99471	0
	MGLVMDR	5	5.0899e+06	4.7126e+06		33.72		0.0204879					High	31	0.0373731	High	33.21	0.0230408	High	32.26	0.0286746	High	32.89	0.0230806	0
	MGPGIDRLGGAGMER	5	1.40962e+07	1.02376e+07		23.17		0.417608					High	27.35	0.154993	Medium	24.17	0.323678	Medium	24.22	0.317892	Medium	20.76	0.727392	1
	MGLSMER	5	6.36107e+06	5.53855e+06		36.77		0.00545931					High	27.22	0.0492195	High	27.79	0.0430824	High	27.02	0.0515392	High	42	0.00163733	0
	GIGMGNIGPAGMGMEGIGFGINKMGGMEGPFGGGMENMGR	6	3.1249e+06	2.44564e+06		43.29		0.00940908					Medium	26.5	0.44461	Low	12.85	10.4097				Low	17.13	3.73729	1
	FGSGMNMGRINEILSNALK	4	1.31665e+06	1.124e+06		30.57		0.0717387					Medium	23.43	0.393113	Low	17.84	1.41498				Low	14.68	2.79135	1
	MGPVMDR	3	3.40276e+06	0		33.59		0.012885					High	22.82	0.153846							High	27.68	0.0502441	0
	MGLVMDRMGSVER	2	1.46251e+06	0		24.92		0.281682					Medium	19.1	1.10232										1
	INEILSNALKRGEIIAK	5	3.45777e+06	4.47e+06		22.75		0.0268097					Medium	14.65	0.173098	Medium	14.82	0.154917	Low	12.57	0.257308	High	14.73	0.171621	2
	VGSEIERMGLVMDR	3	1.0366e+06	1.00883e+06									Low	13.59	3.76488	Medium	22.87	0.445151				Low	13.55	3.79971	1
	MEESMKKAAEVLNK	4	1.76284e+06	2.98516e+06		13.39		3.69262					Low	13.06	4.39442	Low	13.69	3.6236				Low	13.8	3.52671	2
	MGLAMGGGGGASFDRAIEMER	4	2.04822e+06	2.7718e+06		13.98		4.80734					Low	11.54	8.57178	Low	12.83	6.28821	Medium	21.94	0.770561				1
	MGLSMERMVPAGMGAGLER	2	2.1973e+06	0									Low	11.53	7.5967							Low	17.94	1.75478	1
	MGSGVERMGPAIER	1	1.3641e+06	0									Low	10.46	7.13302										1
	NLPFDFTWK	2	0	2.54585e+06		14.05		2.38295								Low	11.82	4.17942							0
	MGSVERMGSGIER	2	0	0		18.86		1.00438														Low	13.9	3.27941	1
P35221	Catenin alpha-1 OS=Homo sapiens GN=CTNNA1 PE=1 SV=1 - [CTNA1_HUMAN]	27.7	529.486	647.407	100.009	6.29053
	Sequence	# PSMs	C8: Area	D8: Area	IonScore A4	IonScore G4	Exp Value A4	Exp Value G4	IonScore B4	IonScore H4	Exp Value B4	Exp Value H4	C4	IonScore C4	Exp Value C4	D4	IonScore D4	Exp Value D4	E4	IonScore E4	Exp Value E4	F4	IonScore F4	Exp Value F4	# Missed Cleavages
	TSVQTEDDQLIAGQSAR	14	9.04542e+06	1.13373e+07	88.57	93.19	1.46015e-07	5.0348e-08	93.3		4.91356e-08		High	82.33	6.08474e-07	High	83.64	4.54356e-07	High	88.64	1.42312e-07	High	106.07	2.54093e-09	0
	SQGMASLNLPAVSWK	7	3.89915e+06	3.26726e+06	82.11	62.09	4.6046e-07	4.60731e-05	65.48		1.99755e-05		High	71.66	4.71155e-06	High	74.47	2.55271e-06	High	76.93	1.4062e-06	High	72.82	3.98588e-06	0
	AEVQNLGGELVVSGVDSAMSLIQAAK	4	90903.4	0	75.18		2.0767e-06		75.43		1.75001e-06		Low	10.4	5.78671				Medium	20.23	0.680016				0
	VKAEVQNLGGELVVSGVDSAMSLIQAAK	5	0	0	66.16	18.62	6.87572e-06	0.444503	82.73		1.512e-07								High	29.45	0.0324613	High	53.18	0.000134395	1
	HVNPVQALSEFKAMDSI	7	3.79736e+06	3.51951e+06	63.95	60.62	3.69292e-05	7.95871e-05	65.47		2.64352e-05		High	51.5	0.000649186	High	58.59	0.000127842	High	45.32	0.00270117	High	59.38	0.000106118	1
	LLEPLVTQVTTLVNTNSK	6	789400	0	44.18	37.22	0.000672222	0.0033382	37.15		0.00342136		High	27.83	0.0230743				High	34.6	0.00618925	High	24.24	0.06743	0
	QALQDLLSEYMGNAGRK	3	0	0	43.79		0.00395894		55.71		0.000244232								Medium	23.83	0.376533				1
	TAVHAGNINFK	1	0	0	42.49		0.00388065																		0
	KHVNPVQALSEFKAMDSI	6	1.67182e+06	1.89442e+06	39.31	55.17	0.00832259	0.000213926					High	27.05	0.139648	High	39.86	0.00731195	High	39.62	0.00764554	High	49.95	0.00074604	2
	AIMAQLPQEQKAK	1	0	0	29.71		0.0446865																		1
	SRTSVQTEDDQLIAGQSAR	3	1.4446e+06	0	27.33		0.188163		39.9		0.0103608		Medium	26.82	0.206618										1
	AIMAQLPQEQK	6	1.92919e+06	0	27.06	19.48	0.112268	0.658283	22.63		0.311355		High	25.79	0.150535				Low	15.9	1.46641	Medium	19.64	0.618719	0
	VIHVVTSEMDNYEPGVYTEK	2	0	0	26.26		0.31585		29.93		0.138566														0
	LLEPLVTQVTTLVNTNSKGPSNK	7	2.86362e+06	1.33807e+06	25.75	32.79	0.0435029	0.00852148	20.42		0.148429		High	26.54	0.0370439	Medium	13.96	0.755367	High	27.73	0.0275751	High	45.66	0.00044278	1
	TAVHAGNINFKWDPK	4	9.21415e+06	0	20.93	11.09	0.672427	6.50439					Low	18.38	1.21106							Low	11.53	5.96908	1
	VIHVVTSEMDNYEPGVYTEKVLEATKLLSNTVMPR	3	0	0	17.43		1.02286		35.54		0.0152194								Medium	17.56	0.933064				2
	LLEPLVTQVTTLVNTNSKGPSNKK	4	0	0	13.77		0.444945		19.32		0.120458								Medium	20.29	0.0930729	High	24.52	0.0356715	2
	TPEELDDSDFETEDFDVR	2	0	0					88.34		1.41206e-07								High	58.27	0.000143053				0
	NAGNEQDLGIQYK	2	0	0					57.79		0.000133988								High	41.41	0.00588696				0
	GKGPLKNTSDVISAAK	1	0	0					33.95		0.0112157														2
	HVNPVQALSEFK	1	0	0					22.09		0.316115														0
	NTSDVISAAKK	1	0	0					13.6		1.94686														1
	SDALNSAIDKMTKK	1	0	0					11.46		5.05863														2
	SDALNSAIDKMTK	3	545903	0		15.58		2.27581					Low	15.03	2.53125							Low	10.77	6.75049	1
	TAVHAGNINFKWDPKSLEIR	1	0	0		12.6		3.03347																	2
P35580	Myosin-10 OS=Homo sapiens GN=MYH10 PE=1 SV=3 - [MYH10_HUMAN]	23.28	516.241	686.14	228.858	5.5415
	Sequence	# PSMs	C8: Area	D8: Area	IonScore A4	IonScore G4	Exp Value A4	Exp Value G4	IonScore B4	IonScore H4	Exp Value B4	Exp Value H4	C4	IonScore C4	Exp Value C4	D4	IonScore D4	Exp Value D4	E4	IonScore E4	Exp Value E4	F4	IonScore F4	Exp Value F4	# Missed Cleavages
	HATALEELSEQLEQAKR	5	0	0	68.76		1.09031e-05		67.5		1.4573e-05								High	66.08	1.94817e-05	High	48.51	0.00110488	1
	QLLQANPILESFGNAK	5	658209	0	64.81		1.61386e-05		65.14		1.48046e-05		Medium	17.02	0.981131				High	51.39	0.000357244	High	46.4	0.0010034	0
	DLSEELEALKTELEDTLDTTAAQQELR	4	0	0	57.6		0.000191593		54.7		0.000344774														1
	NTDQASMPENTVAQK	4	0	0	54.12		0.000374285		61.46		6.85916e-05								High	45.42	0.00265691	High	29.81	0.102853	0
	QLHLEGASLELSDDDTESKTSDVNETQPPQSE	7	1.50763e+07	2.86774e+07	44.17	24.13	0.00650036	0.656244	37.97		0.027114		Low	19.17	2.05681	Medium	26.56	0.377348	High	37.56	0.0297721	Medium	27.01	0.339111	1
	ALELDPNLYR	2	0	0	39.8		0.00719377		32.04		0.0396359														0
	NTNPNFVR	5	0	0	38.59	10.99	0.00834982	4.8088	35.55		0.0183745								High	35.21	0.0198708	Medium	19.54	0.67093	0
	AMVNKDDIQK	1	0	0	35.63		0.0184494																		1
	KLVWIPSER	3	0	0	34.78		0.0112273		33.83		0.0139725								Medium	25.56	0.0938153				1
	AVIYNPATQADWTAK	6	0	0	33.62		0.035304		45.05		0.00247898		High	28.8	0.108163	High	31.62	0.0564351	High	41.63	0.00571984	High	29.42	0.0934874	0
	TGLEDPERYLFVDR	9	4.22811e+06	6.79827e+06	31.49	22.05	0.0662746	0.599721	28		0.152863		Medium	20.98	0.772858	High	37	0.0192443	Medium	26.97	0.18785	Medium	24.85	0.314411	1
	QKLQLEK	1	0	0	28.41		0.0442008																		1
	KFDQLLAEEK	6	0	0	28.1		0.0851075		28.52		0.0776841								Low	15.84	1.41254				1
	AGKLDPHLVLDQLR	4	0	0	26.26		0.0409304		24.39		0.0633212								High	25.87	0.0446467	High	22.39	0.0983387	1
	LDPHLVLDQLR	2	0	0	24.64		0.115264		28.67		0.0431944														0
	AVIYNPATQADWTAKK	1	0	0	20.65		0.600113																		1
	MQAHIQDLEEQLDEEEGARQK	2	0	0	20.13		1.33736		34.94		0.0443106														1
	VDYKADEWLMK	3	0	0	18.86		0.99723		23.17		0.372787								Medium	24.28	0.293561				1
	IKVGRDYVQK	5	0	0	16.98		0.362809		14.57		0.513236								High	22.41	0.0843951	Low	11.43	1.572	2
	FDQLLAEEK	1	0	0	16.11		1.43025																		0
	AGVLAHLEEERDLK	1	0	0	14.34		2.10938																		1
	TGLEDPERYLFVDRAVIYNPATQADWTAK	5	0	7095456	12.65		5.83722		16.47		2.21366		Low	16	2.4629	Low	14.13	3.85787				Low	12.24	5.87184	2
	LVWIPSER	1	0	0	11.76		2.59054																		0
	ELDDATEANEGLSR	1	0	0					74.16		3.21163e-06														0
	NLPIYSENIIEMYR	1	0	0					58.46		0.000131441														0
	NILAEQLQAETELFAEAEEMR	2	0	0					48.21		0.00178491														0
	TGLEDPER	1	0	0					40.56		0.0041358														0
	SLEAEILQLQEELASSER	1	0	0					27.05		0.160752														0
	KMQAHIQDLEEQLDEEEGARQK	1	0	0					24.23		0.493298														2
	DHNIPGELERQLLQANPILESFGNAK	1	0	0					24		0.242447														1
	NILAEQLQAETELFAEAEEMRAR	1	0	0					19.28		1.36209														1
	AGVLAHLEEER	1	0	0					17.7		1.1633														0
	ATISALEAK	1	0	0					16.25		1.01495														0
	ALEEETKNHEAQIQDMR	1	0	0					15.5		3.4187														1
	VVSSVLQFGNISFKK	1	0	0					14.75		0.797218														1
	IKKMEEEILLLEDQNSK	1	0	0					14.18		1.67483														2
	YAEERDRAEAEAR	1	0	0					14.17		3.50285														2
	QRHATALEELSEQLEQAKR	1	0	0					13.28		3.1248														2
	TVGQLYK	1	0	0					12.65		1.14626														0
	NQILQNEKKK	1	0	0					12.58		2.73278														2
	YLFVDR	1	0	0					12.06		1.84512														0
	IVFQEFR	1	0	0					11.76		2.53053														0
	YEILTPNAIPK	1	0	0					11.58		3.05116														0
	QVLALQSQLADTKKK	3	0	8.48401e+06		12.18		0.420712								Low	11.35	0.483664	Low	11.14	0.50378				2
O00443	Phosphatidylinositol-4-phosphate 3-kinase C2 domain-containing subunit alpha OS=Homo sapiens GN=PIK3C2A PE=1 SV=2 - [P3C2A_HUMAN]	19.75	514.835	421.91	190.559	8.01611
	Sequence	# PSMs	C8: Area	D8: Area	IonScore A4	IonScore G4	Exp Value A4	Exp Value G4	IonScore B4	IonScore H4	Exp Value B4	Exp Value H4	C4	IonScore C4	Exp Value C4	D4	IonScore D4	Exp Value D4	E4	IonScore E4	Exp Value E4	F4	IonScore F4	Exp Value F4	# Missed Cleavages
	SKTADVTSLFGGEDTSR	5	1.39408e+06	3.55673e+06	74.63		3.66216e-06		35.21		0.0316516		Medium	24.89	0.339259	Medium	26.05	0.265323							1
	TDLEITDSKVSNLQVSPK	7	1.13793e+06	2.47729e+06	56.43	10.29	0.000133548	5.65453	50.37		0.000524827		Medium	20.87	0.466934	High	29.99	0.0571815	High	43.8	0.00240325	Medium	19.76	0.592875	1
	FSGLPSNDEPILSFSPK	3	0	1.42527e+06	55.94		0.000243477		64.41		3.48478e-05					High	36.25	0.0220063							0
	VDNVEVLDHEEEKNVSSLLAKDPWDAVLLEER	4	0	0	50.46		0.000638194		48.73		0.00116284														2
	ALDIDVEKLTQAELEKLLLDDSFETK	5	0	0	48.39		0.000696859		38.43		0.00704108								High	43.25	0.00218596				2
	GSLNPENPVQVSINQLTAAIYDLLR	2	0	0	46.68		0.000977263												High	37.73	0.00719315				0
	TADVTSLFGGEDTSR	7	1.40695e+06	4.97459e+06	39.95	55.31	0.00833541	0.000249245	69.3		1.05153e-05		High	61.77	5.52842e-05	High	96.81	1.87813e-08	High	69.38	1.02369e-05	High	90.86	7.2437e-08	0
	AQVYNKQDYDLMVFPESDSQKR	3	0	4.09666e+06	39.11		0.0174542									Medium	23.61	0.624089				Low	18.92	1.83181	2
	TNPGYLLSPVTAQR	3	0	0	37.92		0.00866911		35.07		0.0172233								Low	16.59	1.2499				0
	AQISSNSGFKECPSSHPEPTR	8	2.72938e+06	4.09397e+06	36.66	38.43	0.0292374	0.0195442	46.65		0.00298563		Medium	21.24	1.03799	High	35.3	0.0407119	High	44.35	0.00502626	High	37.07	0.0267901	1
	LFDKIASTSEFLK	7	915704	1.66166e+06	32.96	15.87	0.0268593	1.3834	22.59		0.298262		Low	14.59	1.84368	Medium	23.89	0.221717	Medium	25.34	0.158343	Low	14.09	2.11544	1
	GFELSSSTR	5	0	1.19878e+06	32.3		0.0322981		22.27		0.301503					High	38.04	0.00790678	High	39.38	0.00586531	Medium	21.64	0.349942	0
	ARTDLEITDSKVSNLQVSPK	1	0	0	31.64		0.0288248																		2
	AKDVDKEEALQMEAEALAK	2	0	0	27.02		0.187686		38.02		0.0148532														2
	GQWPPGLPGPSTYALPSIYPSTYSK	5	0	2.86491e+06	21.36		0.659487		13.59		4.10833					Low	16.26	2.1104				Low	12.14	5.77035	0
	SEDISKFDWLDLDPLSKPK	5	0	375651	17.73		1.43273		18.82		1.11537					Low	18.6	1.18023	Low	13.92	3.47521	Medium	21.53	0.599721	1
	SADAGSFSPTPGQIGGAVK	1	0	0					35.18		0.0276387														0
	QVTDNQRGFELSSSTR	4	0	1.88609e+06					23.17		0.518817					Medium	21.43	0.779883	Medium	23.56	0.488796	Medium	21.09	0.844559	1
	VSLPLFDFKR	1	0	0					19.23		0.247156														1
	SIIQQHNLETLENDIKGK	1	0	0					15.29		1.44499														1
P14923	Junction plakoglobin OS=Homo sapiens GN=JUP PE=1 SV=3 - [PLAK_HUMAN]	37.05	510.005	429.016	81.6927	6.13818
	Sequence	# PSMs	C8: Area	D8: Area	IonScore A4	IonScore G4	Exp Value A4	Exp Value G4	IonScore B4	IonScore H4	Exp Value B4	Exp Value H4	C4	IonScore C4	Exp Value C4	D4	IonScore D4	Exp Value D4	E4	IonScore E4	Exp Value E4	F4	IonScore F4	Exp Value F4	# Missed Cleavages
	ALMGSPQLVAAVVR	8	2.47975e+06	1.24663e+06	79.94	71.9	2.56013e-07	1.60122e-06	79.56		2.76656e-07		High	69.9	2.83452e-06	High	56.56	6.09409e-05	High	62.54	1.38182e-05	High	79.71	2.96128e-07	0
	TLVTQNSGVEALIHAILR	7	1.3644e+06	696637	67.07	41.84	2.26768e-06	0.000756105	59.53		1.28701e-05		High	26.18	0.0275934	High	23.1	0.0521614	High	43.42	0.000523236	High	57.6	2.00716e-05	0
	LLNDEDPVVVTK	3	0	0	63.57		1.97354e-05		72.82		2.97766e-06								High	62.81	2.69654e-05				0
	SAIVHLINYQDDAELATR	8	4.90071e+06	3.14698e+06	60.38	42.23	7.60005e-05	0.0049728	59.6		8.94178e-05		High	37.69	0.0137449	High	30.91	0.0669043	High	44.78	0.00277105	High	34.74	0.0278494	0
	NKTLVTQNSGVEALIHAILR	5	0	0	60.16		8.19255e-06		39.8		0.00100001											High	50.08	9.76839e-05	1
	LNTIPLFVQLLYSSVENIQR	4	0	0	49.59		0.000186831		45.57		0.000519998								Medium	21.79	0.13741	High	36.06	0.00489291	0
	ISEDKNPDYR	1	0	0	46.31		0.0014875																		1
	MEVMNLMEQPIK	3	0	0	39.85		0.00934216		47.01		0.00179161											High	26.47	0.183946	0
	TMQNTSDLDTAR	7	629964	209598	38.62	41.08	0.00985875	0.00538473	46.26		0.00185252		High	30.38	0.0687623	Low	11.16	5.5544	High	40.59	0.00658657	High	47.43	0.00141502	0
	NLSDVATKQEGLESVLK	2	0	0	28.08		0.0770203		25.85		0.125328														1
	HLTSRHPEAEMAQNSVR	2	0	0	19.53		1.14159		18.6		1.47701														1
	TTTYTQGVPPSQGDLEYQMSTTAR	6	3818851	4.58033e+06	12.72	39.75	8.71607	0.0170699					High	40.02	0.0161355	High	45.5	0.00458551	Medium	28.34	0.238591	High	39.84	0.0167509	0
	VSVELTNSLFK	1	0	0					39.2		0.00400354														0
	LLNQPNQWPLVK	1	0	0					17.59		0.498157														0
	VREAMCPGVSGEDSSLLLATQVEGQATNLQR	4	0	2.32626e+06		13.14		6.28691								Medium	21.37	0.982215	High	33.25	0.0640883	Low	16.32	2.80015	1
	RALMGSPQLVAAVVR	1	0	0															Medium	19.24	0.203107				1
	LAEPSQLLK	1	0	0															Low	12.41	1.40371				0
	ALPELTKLLNDEDPVVVTK	1	0	0															Low	11.76	1.22692				1
	KTTTYTQGVPPSQGDLEYQMSTTAR	1	0	0		15.46		3.77176																	1
	MEVMNLMEQPIKVTEWQQTYTYDSGIHSGANTCVPSVSSK	1	0	0		10.84		13.5942																	1
P32969	60S ribosomal protein L9 OS=Homo sapiens GN=RPL9 PE=1 SV=1 - [RL9_HUMAN]	45.31	492.556	364.476	21.8498	9.94971
	Sequence	# PSMs	C8: Area	D8: Area	IonScore A4	IonScore G4	Exp Value A4	Exp Value G4	IonScore B4	IonScore H4	Exp Value B4	Exp Value H4	C4	IonScore C4	Exp Value C4	D4	IonScore D4	Exp Value D4	E4	IonScore E4	Exp Value E4	F4	IonScore F4	Exp Value F4	# Missed Cleavages
	TILSNQTVDIPENVDITLK	3	0	0	92.64		2.18073e-08		61.69		2.71395e-05								Medium	18.27	0.601702				0
	MKTILSNQTVDIPENVDITLKGR	12	1.88498e+07	35397886	63.9	44.62	1.37083e-05	0.00115968	47.78		0.000562696		High	42.9	0.0017745	High	49.45	0.000374554	High	55.35	9.80255e-05	High	39.21	0.00403632	2
	DFNHINVELSLLGK	6	0	0	57.9		8.57938e-05		38.75		0.00788778								High	46.09	0.00146638	High	24.6	0.178223	0
	TILSNQTVDIPENVDITLKGR	7	4.17439e+06	5.18736e+06	56.7	35.09	7.00183e-05	0.00952456	62.23		1.92988e-05		High	46.5	0.000597739	High	49.12	0.000393102	High	61.67	2.34525e-05	High	34.43	0.011809	1
	FLDGIYVSEKGTVQQADE	15	4.84897e+06	8.04886e+06	47.35	40.24	0.00205798	0.0104843	86.21	34.07	2.6506e-07	0.0437772	High	43.51	0.00493787	High	51.75	0.000743867	High	51.65	0.000759826	High	53.71	0.000468158	1
	FLDGIYVSEK	2	0	0	39.42		0.00525724		39.75		0.00487257														0
	KFLDGIYVSEK	1	0	0	34.22		0.0204548																		1
	MKTILSNQTVDIPENVDITLK	5	0	2.35044e+06	33.24	10.23	0.0175707	3.09659	27.79		0.0627107					Low	13.9	1.37287	Medium	26.36	0.0961819				1
	SVYAHFPINVVIQENGSLVEIR	1	0	0	26.81		0.0982837																		0
	DFNHINVELSLLGKK	5	0	0	24.68		0.129866		32.6		0.0196186								Low	12.28	2.14441				1
	TVIVKGPR	3	0	1.18766e+06	24.61		0.0435884		26.16		0.030505					Medium	15.67	0.341484							1
	KFLDGIYVSEKGTVQQADE	3	3.65116e+06	6.66221e+06					27.46		0.192754		Low	16.67	2.25396	Low	19.63	1.19728							2
Q92614	Myosin-XVIIIa OS=Homo sapiens GN=MYO18A PE=1 SV=3 - [MY18A_HUMAN]	22.01	489.772	540.391	232.971	6.30322
	Sequence	# PSMs	C8: Area	D8: Area	IonScore A4	IonScore G4	Exp Value A4	Exp Value G4	IonScore B4	IonScore H4	Exp Value B4	Exp Value H4	C4	IonScore C4	Exp Value C4	D4	IonScore D4	Exp Value D4	E4	IonScore E4	Exp Value E4	F4	IonScore F4	Exp Value F4	# Missed Cleavages
	QGPEESGLGDGTGPK	4	0	0	86.89		1.47446e-07		82.81		3.71233e-07								High	54.81	0.000235388	High	29.04	0.0894374	0
	TFVQELERYKEENIELAFDDLEPPTDDSVAAVDQASHQSLVR	12	0	6.10164e+06	58.2	45	0.0001758	0.00348483	47.95		0.00202089					High	47.22	0.00173643	High	56.3	0.000283417	High	33.75	0.0474409	2
	IISNLFLGR	7	1.49922e+06	3.40727e+06	53.62	44.93	4.58408e-05	0.000347075	43.77		0.000442846		High	39.81	0.00138948	High	47.18	0.00020674	High	47.47	0.000193385	High	35.78	0.00281417	0
	LQVDALIDTIKK	4	0	0	44.72		0.000475575		46.69		0.000235718								Medium	19.89	0.143078	Medium	17.59	0.194211	1
	QNPATQNAPR	3	0	0	41.89		0.00408347		57.2		0.000120235								High	29.29	0.0743069				0
	TLEGQLVQHPGPGIPRPGHR	2	0	0	39.97		0.00365013												Low	13.57	1.46587				0
	SRDESASETSTPSEHSAAPSPQVEVR	12	7.23662e+06	1.08906e+07	38.29	25.99	0.0239501	0.39666	38.88		0.0205001		High	40.95	0.0127479	Medium	23.07	0.778228	High	38.48	0.0227546	High	32.08	0.0981195	1
	GLLWLLEEEALVPGASEDTLLER	5	0	1.3853e+06	37.82		0.00761554		41.65		0.00321097					High	31.23	0.0364247	High	40.8	0.00385938				0
	YKEENIELAFDDLEPPTDDSVAAVDQASHQSLVR	4	0	0	36.74		0.0319978		45.39		0.00421606								Medium	25.26	0.391377	High	29.2	0.183706	1
	YGASLLHTYAGPSLLVLGPR	3	0	0	36.66		0.00499518		50.37		0.000258511								High	28.87	0.0345698				0
	SRDEIVEMIR	2	0	0	35.01		0.0210597		10.22		5.84622														1
	LKVQPIPELSELSR	5	0	2.1556e+06	31.02		0.011109		24.67		0.0474258					Medium	18.13	0.213803	High	27.74	0.0233892	High	22.29	0.0746604	1
	DGFSLASQLKSEELNLPEGK	3	0	0	30.91		0.0711618		30.09		0.0912395														1
	YSHSYLSDSDTEAKLTETNA	7	5.76826e+06	8.40999e+06	28.8	20.57	0.181392	1.19184	23.65		0.587513		High	33.11	0.0676539	Medium	28.97	0.171323	Medium	31.95	0.0861337	High	28.96	0.172607	1
	SLAPDRSDDEHDPLDNTSRPR	3	3.90091e+06	0	27.42		0.268441						Low	11.07	11.6111							Low	10.32	13.823	1
	AGSATVLSGSIAGLEGGSQLALRR	5	0	7.85284e+06	26.63		0.0588802		21.74		0.181539					Medium	14.51	0.948713	High	27.97	0.039099	Medium	18.28	0.393773	1
	RFDVLAPHLTKK	1	0	0	20.73		0.153841																		2
	RFDVLAPHLTK	2	0	0	19.04		0.325567		21.35		0.167817														1
	GFFNLNR	5	385726	850540	14.24		1.23559						Medium	16.37	0.830429	Medium	20.25	0.309652	Medium	17.75	0.550648	Low	13.05	1.62508	0
	YSHSYLSDSDTEAKLTETNA	26	0	1.64118e+06	11.88	12.65	7.33606	6.09255								Low	15.49	3.12432	High	33.47	0.0499705	Low	14.6	3.84184	1
	RVVHFAEPGAGTK	1	0	0	10.1		4.12394																		1
	AAEINGEVDDDDAGGEWR	1	0	0					85.82		2.36946e-07														0
	TFVQELER	1	0	0					38.48		0.00614452														0
	GVKDWPWWK	1	0	0					18.09		0.894175														1
	ISELTSELTDERNTGESASQLLDAETAER	1	0	0					14.52		5.47434														1
	AAQQFSKLQAAMKVLGISPDEQK	1	0	0					11.07		8.38296														2
	LFTTVRPLIEVQLSEEQIRNKDEEIQQLR	1	0	0					10.58		2.51558														2
	LLQDSQKKIISNLFLGR	1	0	1.26063e+06												High	35.47	0.00183046							2
	TDEARGLLWLLEEEALVPGASEDTLLER	1	0	832477												Medium	24.48	0.224208							1
	TQLRGSRLLDAMR	1	0	3.5694e+06												Low	13.33	4.55922							2
P05783	Keratin, type I cytoskeletal 18 OS=Homo sapiens GN=KRT18 PE=1 SV=2 - [K1C18_HUMAN]	47.44	483.154	446.298	48.0285	5.45264
	Sequence	# PSMs	C8: Area	D8: Area	IonScore A4	IonScore G4	Exp Value A4	Exp Value G4	IonScore B4	IonScore H4	Exp Value B4	Exp Value H4	C4	IonScore C4	Exp Value C4	D4	IonScore D4	Exp Value D4	E4	IonScore E4	Exp Value E4	F4	IonScore F4	Exp Value F4	# Missed Cleavages
	RLLEDGEDFNLGDALDSSNSMQTIQK	3	0	0	77.83		2.45741e-06		69.57		1.65722e-05											Low	20.18	1.39641	1
	YALQMEQLNGILLHLESELAQTR	3	0	0	67.26		9.80064e-06		73.04		2.65925e-06								High	31.23	0.0360104				0
	GGMGSGGLATGIAGGLAGMGGIQNEKETMQSLNDR	3	0	0	67		3.4129e-05		86.36		3.81491e-07														1
	IVDGKVVSETNDTK	11	277006	346034	66.62	13.68	1.46342e-05	2.78342	48.5		0.000917443		High	29.86	0.0638763	Medium	21.4	0.471608	High	39.36	0.00775222	High	32.3	0.0395703	1
	RIVDGKVVSETNDTK	7	1.96951e+06	2.78163e+06	56.67	32.2	0.000126691	0.0354606	26.45		0.130896		Medium	17.24	1.11108	Medium	19.48	0.645884				High	26.51	0.128877	2
	SLGSVQAPSYGARPVSSAASVYAGAGGSGSR	21	1.18549e+08	1.90757e+08	52.37	54.73	0.000637082	0.000373696	59.39	25.43	0.000126588	0.31506	High	61.1	8.57753e-05	High	74.16	4.22462e-06	High	64.42	3.99539e-05	High	60.4	0.000100595	0
	TVQSLEIDLDSMR	2	0	0	47.36		0.00147107		51.57		0.000574369														0
	YALQMEQLNGILLHLESELAQTRAEGQR	2	0	0	41.24		0.00494568		43.24		0.00299958														1
	VVSETNDTKVLRH	2	0	0	33.65		0.0220722												Low	11.5	3.47601				2
	STFSTNYR	7	18870625	25777234	21.83	23.06	0.319215	0.240482	22.2		0.256992		Medium	21.12	0.33148	High	28.71	0.0654761	High	33.85	0.0200485	High	30.45	0.038452	0
	NLKASLENSLREVEAR	2	0	0	12.42		2.45729		14.85		1.39283														2
	TVQSLEIDLDSMRNLK	2	0	0	10.99		5.79604		17.34		1.29889														1
	ASLENSLREVEAR	1	0	0					24.06		0.285453														1
	IMADIRAQYDELAR	1	0	0					18.45		1.14883														1
	LASYLDRVR	1	0	0					12.04		2.25062														1
	IVDGKVVSETNDTKVLR	1	0	0															Low	11	2.06923				2
	STFSTNYRSLGSVQAPSYGARPVSSAASVYAGAGGSGSR	2	0	0		35.15		0.0367965														Low	16.39	2.94825	1
	STSFRGGMGSGGLATGIAGGLAGMGGIQNEKETMQSLNDR	1	0	0																		Low	11.77	12.3874	2
Q9NVI7	ATPase family AAA domain-containing protein 3A OS=Homo sapiens GN=ATAD3A PE=1 SV=2 - [ATD3A_HUMAN]	39.91	476.427	648.696	71.3247	8.98291
	Sequence	# PSMs	C8: Area	D8: Area	IonScore A4	IonScore G4	Exp Value A4	Exp Value G4	IonScore B4	IonScore H4	Exp Value B4	Exp Value H4	C4	IonScore C4	Exp Value C4	D4	IonScore D4	Exp Value D4	E4	IonScore E4	Exp Value E4	F4	IonScore F4	Exp Value F4	# Missed Cleavages
	GLLLFVDEADAFLR	8	409280	1.08391e+06	89.25		5.52059e-08		78.35		7.26702e-07		High	61.59	3.44286e-05	High	64.31	1.84043e-05	High	69.52	5.60665e-06	High	70.84	3.77455e-06	0
	SWLFGINKGPKGEGAGPPPPLPPAQPGAEGGGDR	23	1.61829e+06	2.08772e+06	47.16	41.64	0.00163944	0.00551475	54.67		0.000293938		High	38.31	0.0133035	High	55.42	0.000248753	High	49.06	0.00102498	High	30.52	0.0776262	2
	RGLLLFVDEADAFLR	2	0	0	46.47		0.000816035		57.4		6.58732e-05														1
	RLLSRPQDALEGVVLSPSLEAR	12	1.56173e+06	5.77742e+06	44.47	16.01	0.00049125	0.342084	54.21		4.77937e-05		High	30.71	0.0134171	High	48.81	0.000172294	High	45.83	0.000329132	High	57.82	2.16407e-05	1
	ITVLEALR	3	0	0	38.03		0.00279382		35.01		0.00560013								High	25.89	0.0708488				0
	AEGPGRGDEPSPS	2	0	0	37.63		0.0102601		44.53		0.00208604														1
	SWLFGINKGPK	7	1.04314e+06	2.69749e+06	37.25	31.86	0.00940883	0.0333634	54.73		0.000167415		High	34.16	0.0198377	High	44.87	0.00162104	High	28.83	0.0668992	High	37.33	0.00968092	1
	SWLFGINK	2	0	0	37.09		0.00869681		35.87		0.0115046														0
	AQYQDKLAR	2	0	0	36.52		0.0107856		23.75		0.197354														1
	NILMYGPPGTGK	3	0	0	35.29		0.0173192		34.07		0.0262467								High	30.24	0.0582409				0
	LKLAQFDYGR	7	184346	397592	32.91	12.87	0.0196742	1.98562	39.63		0.00399093		Medium	21.94	0.243099	High	28.61	0.0469628	High	29.01	0.0455939	High	38.17	0.00553231	1
	LKLAQFDYGRK	1	0	0	32.72		0.0161706																		2
	LLSRPQDALEGVVLSPSLEAR	6	0	8.68006e+06	31.22		0.0163855		31.56		0.0149422		High	32.08	0.0118933	High	30.09	0.0212549	High	31.82	0.0126599	High	24.1	0.0754748	0
	ISEDLRATLNAFLYR	2	0	0	31.12		0.040643		34.98		0.0157732														1
	VRDIAIATR	1	0	0	27.7		0.0322666																		1
	MYFDKYVLKPATEGK	4	0	0	20.91		0.642687		26.29		0.17681								Low	12.67	3.89884				1
	LFDWANTSRR	3	0	0	20		0.8845		19.77		0.935241											Low	16.62	1.95232	1
	MYFDKYVLKPATEGKQR	2	0	0	18.7		0.974626		13.88		2.9078														2
	KQEESVQKQEAMR	2	0	0	16.13		2.06117		36.74		0.0175612														2
	ATEKISEDLRATLNAFLYR	1	0	0	15.42		1.29042																		2
	GLLLFVDEADAFLRK	2	0	0	13.28		1.34155		34.1		0.0118075														1
	DKWSNFDPTGLER	4	0	0	13.18		4.27707		33.01		0.044128								Medium	23.37	0.43057	Low	12.51	5.16445	1
	GEGAGPPPPLPPAQPGAEGGGDRGLGDRPAPK	3	0	0	10.68		8.92262		22.7		0.517699								Low	10.5	8.24853				1
	RGLLLFVDEADAFLRK	1	0	0					48.91		0.00024549														2
	DALNLAQMQEQTLQLEQQSK	2	0	0					41.99		0.0068838														0
	ATLNAFLYR	1	0	0					37.31		0.00613075														0
	QRYEDQLKQQQLLNEENLR	1	0	0					11.5		5.72728														2
	GEGAGPPPPLPPAQPGAEGGGDR	1	0	0					10.5		9.91962														0
P84098	60S ribosomal protein L19 OS=Homo sapiens GN=RPL19 PE=1 SV=1 - [RL19_HUMAN]	33.67	461.832	273.927	23.4512	11.4731
	Sequence	# PSMs	C8: Area	D8: Area	IonScore A4	IonScore G4	Exp Value A4	Exp Value G4	IonScore B4	IonScore H4	Exp Value B4	Exp Value H4	C4	IonScore C4	Exp Value C4	D4	IonScore D4	Exp Value D4	E4	IonScore E4	Exp Value E4	F4	IonScore F4	Exp Value F4	# Missed Cleavages
	KVWLDPNETNEIANANSR	8	4.23392e+06	7.92779e+06	106.22	34.49	2.59674e-09	0.0385149	39.34		0.012235		High	42.06	0.00667728	High	50.2	0.00100656	High	40.09	0.0106569	High	34.29	0.0399949	1
	VWLDPNETNEIANANSR	13	1.04288e+07	1.69201e+07	89.11	93.07	1.49625e-07	6.01179e-08	87.03		2.40855e-07		High	91.59	8.45979e-08	High	91.45	8.73695e-08	High	96.73	2.47995e-08	High	89.12	1.44566e-07	0
	KKVWLDPNETNEIANANSR	7	1.65816e+06	2.8582e+06	63.74	32.01	3.94561e-05	0.0585126	69.09		1.08883e-05		High	28.94	0.117113	High	28.08	0.149762	High	55.6	0.000243198	High	35.07	0.0290323	2
	KLLADQAEAR	1	0	0	55.17		0.000182909																		1
	KKLLADQAEAR	3	0	0	54.98		0.000118497		26.24		0.0886561														2
	LLADQAEAR	7	1.8907e+06	2.30786e+06	53.35	58.7	0.000200442	5.56447e-05	50.8		0.000343103		High	49.47	0.000466041	High	56.61	9.00376e-05	High	63.43	1.87251e-05	High	56.69	8.83942e-05	0
	LIKDGLIIR	1	0	0	40.38		0.000196987																		1
	LQAKKEEIIK	9	72037.3	139603	26.26	12.17	0.0221213	0.624938	30.52		0.00829491		High	23.18	0.0495265	Low	11.68	0.69958	High	26.23	0.0245379	High	23.98	0.0403944	2
	LLADQAEARR	1	0	0	16.38		1.04716																		1
	KLIKDGLIIR	1	0	0	13.57		0.0505473																		2
	ILMEHIHK	1	0	0					19.25		0.481938														0
	SMLRLQK	5	4.2104e+06	4.73058e+06		21.83		0.287064					Medium	21.97	0.277957	Medium	21.18	0.33341	Medium	18.64	0.598381	Low	14.48	1.55947	1
O60841	Eukaryotic translation initiation factor 5B OS=Homo sapiens GN=EIF5B PE=1 SV=4 - [IF2P_HUMAN]	24.02	458.988	474.944	138.742	5.49072
	Sequence	# PSMs	C8: Area	D8: Area	IonScore A4	IonScore G4	Exp Value A4	Exp Value G4	IonScore B4	IonScore H4	Exp Value B4	Exp Value H4	C4	IonScore C4	Exp Value C4	D4	IonScore D4	Exp Value D4	E4	IonScore E4	Exp Value E4	F4	IonScore F4	Exp Value F4	# Missed Cleavages
	INSSGESGDESDEFLQSR	7	3.2078e+06	5.81465e+06	110.61	111.43	1.04492e-09	8.65857e-10	116.54		2.60638e-10		High	111.4	8.46866e-10	High	96.03	2.9324e-08	High	85.45	3.35565e-07	High	89.12	1.41811e-07	0
	HTHVQDGEAGGITQQIGATNVPLEAINEQTK	8	4.71251e+06	4.70132e+06	85.37	101.76	2.94032e-07	6.5147e-09	82.87		5.25195e-07		High	75.83	2.64351e-06	High	98.24	1.55217e-08	High	90.01	9.91714e-08	High	103.73	4.21525e-09	0
	SRINSSGESGDESDEFLQSR	7	5.26767e+06	8.02395e+06	60.57	69.57	0.000113747	1.44966e-05	76.63		2.83972e-06		High	81.68	8.75833e-07	High	87.11	2.50465e-07	High	74.93	4.17776e-06	High	79.04	1.6216e-06	1
	LLQAQGVEVPSKDSLPK	7	1.81969e+06	1.82239e+06	49.37		0.000296543		29.98		0.0235582		Medium	19.11	0.295813	Medium	20.66	0.192849	High	27.17	0.0414432	High	28.86	0.0291238	1
	VEMYSGSDDDDDFNKLPK	6	2.00365e+06	0	45.51		0.00305935		32.79		0.0559156		Low	14.1	4.33202				Medium	20.85	0.928312				1
	NFDRENVRIPGMLIIDTPGHESFSNLR	4	0	0	36.69		0.0160074		40.4		0.00869146								Medium	22.76	0.407841				2
	NKPGPNIESGNEDDDASFKIK	6	0	0	33.62		0.0582244		48.31		0.00197007								Low	14.17	5.14134	Low	15.34	3.91836	1
	HFEATDILVSK	2	0	0	31.6		0.0424092		49.53		0.000695877														0
	SNKKWDGSEEDEDNSK	2	0	0	29.02		0.118923		18.64		1.26788														2
	AIIVEFAQQGLNAALFYENKDPR	4	0	0	27.57		0.107791		31.05		0.0474675								Medium	18.27	0.948723	Medium	23.91	0.248743	1
	LKEGDTIIVPGVEGPIVTQIR	4	0	0	23.08	23.66	0.0391171	0.0342269	30.54		0.00702049								High	27.35	0.0128854				1
	GLLLPPPMKELR	7	844642	0	16.33	11.81	0.183919	0.520747	13.79		0.330086		Low	12.48	0.4463	Low	10.46	0.733091	Low	12.21	0.474927	Low	11.22	0.600298	1
	KQSFDDNDSEELEDKDSK	1	0	0	14.28		4.08522																		2
	KFEEETVKSK	2	0	0	12.29		2.58508		16.91		0.892224														2
	NTKDEFEERAK	1	0	0					30.03		0.0850604														2
	QSFDDNDSEELEDKDSK	1	0	0					26.55		0.205707														1
	KWDGSEEDEDNSKK	1	0	0					16.67		1.83309														2
	IFSAEIIYHLFDAFTK	1	0	0					11.92		4.14534														0
	KFEEETVK	1	0	0					10.59		3.64466														1
	ILDKLRHTHVQDGEAGGITQQIGATNVPLEAINEQTK	2	2.6283e+06	2.65035e+06									Medium	16.54	0.862878	Medium	17.51	0.756692							2
	VTVDTGVIPASEEK	4	0	979033		54.69		0.000232983								High	49.76	0.000698556	Medium	24.29	0.243358	High	38.02	0.010428	0
P39023	60S ribosomal protein L3 OS=Homo sapiens GN=RPL3 PE=1 SV=2 - [RL3_HUMAN]	42.43	453.712	387.81	46.0798	10.1841
	Sequence	# PSMs	C8: Area	D8: Area	IonScore A4	IonScore G4	Exp Value A4	Exp Value G4	IonScore B4	IonScore H4	Exp Value B4	Exp Value H4	C4	IonScore C4	Exp Value C4	D4	IonScore D4	Exp Value D4	E4	IonScore E4	Exp Value E4	F4	IonScore F4	Exp Value F4	# Missed Cleavages
	LEQQVPVNQVFGQDEMIDVIGVTK	9	2.37686e+06	3.15213e+06	88.22	38.02	9.87581e-08	0.0110038	62.53		4.07962e-05		Medium	25.28	0.22088	High	32.23	0.0457785	High	45.74	0.00206548	High	30.81	0.066471	0
	ERLEQQVPVNQVFGQDEMIDVIGVTK	8	1.34127e+07	1.50975e+07	84.85	66.04	2.19318e-07	1.74593e-05	58.26		0.000106735		High	52.01	0.000451985	High	55.75	0.000188512	High	67.69	1.21364e-05	High	70.12	6.9746e-06	1
	AGMTHIVR	2	0	0	62.18		1.93104e-05		48.35		0.000466435														0
	HGSLGFLPR	7	1.30691e+07	2.35683e+07	57.06	40.91	4.16208e-05	0.00245721	64.1		8.2283e-06		High	41.68	0.00205799	High	46.25	0.000501546	High	58.63	4.15377e-05	High	43.5	0.00115468	0
	FQTMEEK	7	1.40742e+06	2.15777e+06	39.89	25.97	0.00659494	0.16276	32.33		0.037602		Medium	24.7	0.220926	High	31.23	0.0484784	Medium	25.48	0.182059	High	31.08	0.0501821	0
	IGQGYLIKDGKLIK	2	0	0	31.48		0.00305822		14.81		0.120585														2
	SFPKDDPSKPVHLTAFLGYK	4	0	0	29.59		0.0643468		20.44		0.526828								Low	16.05	1.40794				1
	NNASTDYDLSDKSINPLGGFVHYGEVTNDFVMLK	2	0	0	29.44		0.169336		29.54		0.169595														1
	FIDTTSK	7	1.24405e+06	860235	24.07	15.97	0.0808947	0.527359	21.9		0.133328		Medium	19.38	0.238188	Medium	15.49	0.583338	Medium	20.33	0.19139	Low	10.69	1.78298	0
	ALEKIDLK	3	0	2.32204e+06	22.71		0.117875		10.24		2.08172					Medium	18.51	0.381213							1
	AHLMEIQVNGGTVAEKLDWAR	4	0	0	20.02		0.698277		28.87		0.0899594								Low	13.14	3.40915				1
	VKSFPKDDPSKPVHLTAFLGYK	4	0	1.01124e+06	19.75		0.288647		28.4		0.0411228					Low	13.58	1.23446	Medium	14.17	0.937921				2
	FQTMEEKK	1	0	0	11.27		4.16892																		1
	SINPLGGFVHYGEVTNDFVMLK	1	0	0					51.44		0.000704515														0
	ERLEQQVPVNQVFGQDEMIDVIGVTK	1	0	0					28.74		0.0996432														1
	ALEKIDLKFIDTTSK	5	1.66007e+06	3.06023e+06		11.32		1.56067					Medium	13.14	1.07006	High	37.05	0.00413223							2
	KVACIGAWHPAR	1	0	900576												High	34.01	0.0209121							1
	ERLEQQVPVNQVFGQDEMIDVIGVTKGK	1	0	3.11983e+06												Low	12.04	4.00736							2
O00571	ATP-dependent RNA helicase DDX3X OS=Homo sapiens GN=DDX3X PE=1 SV=3 - [DDX3X_HUMAN]	35.5	449.572	422.39	73.198	7.18115
	Sequence	# PSMs	C8: Area	D8: Area	IonScore A4	IonScore G4	Exp Value A4	Exp Value G4	IonScore B4	IonScore H4	Exp Value B4	Exp Value H4	C4	IonScore C4	Exp Value C4	D4	IonScore D4	Exp Value D4	E4	IonScore E4	Exp Value E4	F4	IonScore F4	Exp Value F4	# Missed Cleavages
	TAAFLLPILSQIYSDGPGEALR	13	2.41208e+06	1.47785e+06	78.88	26.88	4.38732e-07	0.0687139	76.62		7.29533e-07		High	39.13	0.0041419	High	46.08	0.000917367	High	49.55	0.000371574	High	40.82	0.00300129	0
	QSSGASSSSFSSSR	7	580777	1.98258e+06	61.63	63.86	4.7923e-05	2.80199e-05	71.8		4.5687e-06		High	50.01	0.000686418	High	62.32	4.00039e-05	High	72.6	3.86327e-06	High	61.62	4.73793e-05	0
	SHVAVENALGLDQQFAGLDLNSSDNQSGGSTASK	13	1.65844e+07	1.41897e+07	58.57	50.57	0.000221906	0.00141153	48.07	26.39	0.0024407	0.3489	High	81.36	1.15154e-06	High	62.14	9.78729e-05	High	69.97	1.62166e-05	High	44.59	0.00562314	0
	VGSTSENITQK	2	0	0	56.77		0.00012833		52.15		0.000376694														0
	VGNLGLATSFFNER	3	0	0	53.4		0.000319962		57.7		0.000127793														0
	DYRQSSGASSSSFSSSR	9	2.82512e+06	5.285e+06	42.82	24.26	0.00535456	0.367849	22.73		0.542402		Low	17.19	1.88789	High	37.42	0.0184123	High	35.86	0.0255527	Medium	26.59	0.219609	1
	SGFGKFER	4	606771	926543	41.4	17.79	0.00281806	0.66786					High	23.53	0.144616	High	29.7	0.0435573							1
	DFLDEYIFLAVGR	1	0	0	36.88		0.016317																		0
	SSFFSDR	4	634515	673004	25.13	14.88	0.0853188	0.81922					Medium	18.78	0.345653	Medium	19.02	0.315792							0
	SGKSPILVATAVAAR	4	0	585584	23.19		0.0801155		45.2		0.000526982					High	23.27	0.0821855	Medium	14.34	0.642385				1
	NINITKDLLDLLVEAK	1	0	0					33.69		0.00575072														1
	YLVLDEADRMLDMGFEPQIR	1	0	0					27.83		0.198356														1
	DLLDLLVEAK	1	0	0					27.61		0.0788014														0
	SFLLDLLNATGK	1	0	0					27.21		0.0498083														0
	GLDISNVKHVINFDLPSDIEEYVHR	6	592503	195624		12.44		4.28193	19.21		0.921815		Low	17.08	1.54651	High	35.82	0.0205004	Medium	23.32	0.338947				1
	SDYDGIGSRGDR	2	0	480129					13.15		3.16165					Low	13.85	2.74869							1
	SHVAVENALGLDQQFAGLDLNSSDNQSGGSTASKGR	4	0	8.32572e+06		43.23		0.00724649					High	60.5	0.000136941	High	79.6	1.68693e-06				High	48.28	0.00236487	1
	SHVAVENALGLDQQFAGLDLNSSDNQSGGSTASKGRYIPPHLR	2	0	0		31.89		0.0568515														Low	11.16	7.44543	2
P23246	Splicing factor, proline- and glutamine-rich OS=Homo sapiens GN=SFPQ PE=1 SV=2 - [SFPQ_HUMAN]	33.38	446.042	395.309	76.1016	9.43701
	Sequence	# PSMs	C8: Area	D8: Area	IonScore A4	IonScore G4	Exp Value A4	Exp Value G4	IonScore B4	IonScore H4	Exp Value B4	Exp Value H4	C4	IonScore C4	Exp Value C4	D4	IonScore D4	Exp Value D4	E4	IonScore E4	Exp Value E4	F4	IonScore F4	Exp Value F4	# Missed Cleavages
	NLSPYVSNELLEEAFSQFGPIER	14	1.14553e+07	6.78978e+06	65.78	68.68	3.13786e-05	1.52459e-05	64.27		4.53235e-05		High	92.29	7.00864e-08	High	72.98	5.96396e-06	High	66.62	2.56752e-05	High	80.73	1.03082e-06	0
	TERFGQGGAGPVGGQGPR	8	6.35587e+06	7.39745e+06	62.89	42.84	5.10188e-05	0.00518436	15.63		2.71886		High	37.24	0.0188233	High	41.59	0.00689959	Medium	30.42	0.0906459	Medium	25.71	0.26652	1
	FGQGGAGPVGGQGPR	7	2.87155e+07	2.53317e+07	61.68	68.42	4.66952e-05	9.98526e-06	50.37		0.000669005		High	56.46	0.000165278	High	75.67	1.88087e-06	High	63.4	3.14248e-05	High	65.95	1.84983e-05	0
	GMGPGTPAGYGR	7	6.53909e+06	6.27211e+06	53.17	35.6	0.000293265	0.0167595	46.16		0.00144899		High	30.2	0.0581113	High	35.56	0.0164559	High	43.41	0.00277042	High	39.74	0.00646042	0
	STGKGIVEFASKPAAR	15	2.41016e+06	1.55053e+06	51.73	24.81	0.000248764	0.126366	33.62		0.0164462		High	30.84	0.0311936	High	29.38	0.0436582	High	27.81	0.063002	High	31.33	0.0278654	1
	LFVGNLPADITEDEFKRLFAK	7	539187	207860	45.23	15.74	0.00114568	0.938734	42.1		0.00232148		High	23.53	0.159921	High	27.58	0.0594452	High	45.34	0.00109802	High	27.38	0.0666343	2
	GIVEFASKPAAR	4	0	0	42.31		0.00262901		42.19		0.00268757								High	44.88	0.00126947	High	42.05	0.00277562	0
	AVVIVDDRGR	2	0	0	32.14		0.022391		13.88		2.08109														1
	EMEEQMR	3	0	0	31.28		0.0151181		31.82		0.0133505								Medium	16.2	0.484564				0
	ALAEIAKAELDDTPMRGR	5	0	0	27.97		0.103652		28.09		0.10758		Low	13.2	3.16374				High	29.73	0.0735323	Medium	18.15	1.00899	2
	VRFATHAAALSVR	1	0	0	25.92		0.0919812																		1
	GKGFGFIKLESR	1	0	0	21.34		0.160491																		2
	SLDEMEKQQREQVEK	1	0	0	16.97		2.25722																		2
	LFVGNLPADITEDEFKR	3	0	0	13.24		3.62558		13.28		3.5618								Low	10.4	6.99512				1
	RMEELHNQEMQK	1	0	0					33.33		0.0436877														1
	YGEPGEVFINK	1	0	0					31.67		0.0526915														0
	MGYMDPR	4	0	2.18174e+06		31.72		0.0222419	30.56		0.0294033					Medium	17.93	0.532318				High	28.44	0.0473338	0
	FAQHGTFEYEYSQR	2	0	0					29.69		0.108688								Medium	21.78	0.670049				0
	ISDSEGFKANLSLLR	1	0	0					28.38		0.0686123														1
	MEELHNQEMQK	1	0	0					16.74		1.63008														0
	YGEPGEVFINKGK	1	0	0					16.58		1.62092														1
	SPPPGMGLNQNR	1	0	0					11.3		5.86747														0
	FGQGGAGPVGGQGPRGMGPGTPAGYGR	4	2224833	909169		24.59		0.466046					Low	20.37	1.20944	Low	13.12	6.47925				Low	18	2.07621	1
Q13263	Transcription intermediary factor 1-beta OS=Homo sapiens GN=TRIM28 PE=1 SV=5 - [TIF1B_HUMAN]	16.05	436.42	231.92	88.4934	5.77002
	Sequence	# PSMs	C8: Area	D8: Area	IonScore A4	IonScore G4	Exp Value A4	Exp Value G4	IonScore B4	IonScore H4	Exp Value B4	Exp Value H4	C4	IonScore C4	Exp Value C4	D4	IonScore D4	Exp Value D4	E4	IonScore E4	Exp Value E4	F4	IonScore F4	Exp Value F4	# Missed Cleavages
	AASAAAASAAAASAASGSPGPGEGSAGGEKR	8	1.49358e+07	1.77543e+07	99.05	112.11	1.7417e-08	8.84932e-10	99.23		1.7074e-08		High	108.69	1.93617e-09	High	101.7	9.68489e-09	High	99.96	1.46342e-08	High	94.76	4.80405e-08	1
	VFPGSTTEDYNLIVIER	2	0	0	82.52		4.71596e-07												High	41.24	0.00620841				0
	QGSGSSQPMEVQEGYGFGSGDDPYSSAEPHVSGVKR	7	1.08501e+07	1.50678e+07	65.88	59.77	4.73587e-05	0.000191424	57.81		0.000302923		High	48.67	0.002483	High	55.52	0.000516621	High	66.91	3.7064e-05	High	55.45	0.000520596	1
	LSPPYSSPQEFAQDVGR	4	0	0	59.8	16.6	0.000114818	2.51264	55.32		0.000326373								High	38.96	0.0141161				0
	AASAAAASAAAASAASGSPGPGEGSAGGEKR	30	1.4558e+06	2.01245e+06	57.61	60.31	0.000266312	0.00014381	51.49		0.00108175		High	54.86	0.000508171	High	69.45	1.78197e-05	High	64.02	6.09476e-05				1
	SGEGEVSGLMR	6	2.61436e+06	2.66346e+06	52.45	45.18	0.00028272	0.00147295					High	40	0.00497	High	47.91	0.000872954	High	45.45	0.00147398	High	44.89	0.00166711	0
	LQEKLSPPYSSPQEFAQDVGR	3	0	0	28.17		0.15812												Medium	27.71	0.173246	Low	16.35	2.41125	1
	LTEDKADVQSIIGLQR	2	0	0					20.07		0.413285								Medium	23.69	0.201382				1
	ADVQSIIGLQR	1	0	0					12.92		2.00373														0
	SRSGEGEVSGLMR	1	563871	0									High	31.22	0.0665991										1
	AASAAAASAAAASAASGSPGPGEGSAGGEK	3	975569	817592									Medium	28.1	0.223184	Medium	26.05	0.363779	Medium	25.39	0.409609				0
P42167	Lamina-associated polypeptide 2, isoforms beta/gamma OS=Homo sapiens GN=TMPO PE=1 SV=2 - [LAP2B_HUMAN]	36.78	426.213	385.574	50.6395	9.37842
	Sequence	# PSMs	C8: Area	D8: Area	IonScore A4	IonScore G4	Exp Value A4	Exp Value G4	IonScore B4	IonScore H4	Exp Value B4	Exp Value H4	C4	IonScore C4	Exp Value C4	D4	IonScore D4	Exp Value D4	E4	IonScore E4	Exp Value E4	F4	IonScore F4	Exp Value F4	# Missed Cleavages
	SSTPLPTISSSAENTR	7	0	1.26742e+06	82.53	39.93	5.11279e-07	0.00918181	74.64		3.00098e-06		Low	11.73	6.05293	High	53.43	0.000408547	High	65.33	2.56014e-05	High	76.45	2.07668e-06	0
	GPPDFSSDEEREPTPVLGSGAAAAGR	7	7.26633e+06	9.54864e+06	79.41	42.88	1.66959e-06	0.00736262	67.04		2.85672e-05		High	63.9	5.80313e-05	High	57.01	0.000281979	High	63.02	7.10661e-05	High	62.57	8.05401e-05	1
	RVEHNQSYSQAGITETEWTSGSSK	8	1.08028e+06	3.87246e+06	70.63	10.87	1.38179e-05	13.21	57.77		0.00026562		Medium	22.21	0.952259	High	36.26	0.0376063	High	34.07	0.0632271	High	33.53	0.0723526	1
	HASPILPITEFSDIPR	4	0	436427	56.03		0.000124231		44.26		0.00186737					Medium	19.61	0.495562	High	46.78	0.00103373				0
	NRPPLPAGTNSKGPPDFSSDEEREPTPVLGSGAAAAGR	8	3.64917e+07	3.88111e+07	52.26	13.6	0.000640944	4.79949					High	48.02	0.00174168	High	43.06	0.00543495	High	34.39	0.039594	High	47.22	0.0019555	2
	GGPLQALTR	7	1.27428e+06	877164	45.09	18.26	0.000511074	0.246311	33.14		0.00800726		High	23.86	0.0678397	High	30.98	0.0131669	High	27.66	0.0282803	High	25.31	0.048583	0
	YGVNPGPIVGTTR	5	0	1.04027e+06	41.1		0.00442849		49.61		0.000637777					Medium	20	0.582	High	41.98	0.00361623	High	29.27	0.0692671	0
	PEFLEDPSVLTKDK	3	0	0	38.49		0.011029		35.96		0.0195332								Low	18.65	1.06506				1
	NRPPLPAGTNSK	2	0	0	35.58		0.0122852																		0
	VEHNQSYSQAGITETEWTSGSSK	3	0	0	34.92		0.0472531		67.59		2.59616e-05					Medium	21.35	1.08385							0
	DVYVQLYLQHLTAR	7	3.03451e+06	2.8234e+06	23.03	14.76	0.27052	1.80131	26.77		0.114866		Low	16.65	1.16895	Medium	23.95	0.219078	Medium	26.28	0.128115	Medium	23.6	0.237246	0
	QEDKDDLDVTELTNEDLLDQLVK	1	0	0					43.18		0.00632785														1
	RVEHNQSYSQAGITETEWTSGSSKGGPLQALTR	6	4.63741e+06	8.67355e+06		64.36		4.18655e-05					High	41.16	0.00924075	High	61.24	9.22617e-05				High	55.69	0.000323324	2
	NRPPLPAGTNSKGPPDFSSDEEREPTPVLGSGAAAAGR	9	2.2984e+06	1.43253e+06									Low	17.38	2.93227	Medium	28.93	0.205085				High	32.08	0.097562	2
	PEFLEDPSVLTK	2	0	0															High	38.34	0.0110795	High	42.3	0.00445166	0
Q9ULV0	Myosin-Vb OS=Homo sapiens GN=MYO5B PE=1 SV=3 - [MYO5B_HUMAN]	16.34	414.565	349.887	213.538	7.1958
	Sequence	# PSMs	C8: Area	D8: Area	IonScore A4	IonScore G4	Exp Value A4	Exp Value G4	IonScore B4	IonScore H4	Exp Value B4	Exp Value H4	C4	IonScore C4	Exp Value C4	D4	IonScore D4	Exp Value D4	E4	IonScore E4	Exp Value E4	F4	IonScore F4	Exp Value F4	# Missed Cleavages
	AQDLEAAQALAQSER	4	0	0	96.14		2.1902e-08		108.91		1.14905e-09								High	94.8	2.93713e-08	High	50.86	0.000759646	0
	KAQDLEAAQALAQSER	1	0	0	90.05		7.99739e-08																		1
	AVADQATQNNSSHGSPDSYSLLLNQLK	4	0	0	54.96		0.000383144		43.94		0.00479934								Medium	26.69	0.26004	Low	14.57	4.33632	0
	NLHQSGAVQTMEPLIQAAQLLQLK	2	0	0	54.83		8.33639e-05		38.98		0.00321243														0
	TSLHLLMETLNATTPHYVR	4	0	0	44.05		0.00277256		20.13		0.688577								High	34.19	0.0283132				0
	AAMDMTVFLK	4	0	0	39.39		0.00689329		42.07		0.00370659								Medium	24.85	0.198532	Medium	18.9	0.714334	0
	TQIVSADQRR	1	0	0	33.74		0.0251488																		1
	NAEPNINAR	3	0	0	25.16		0.129231		14.24		1.78181								Medium	18.18	0.615822				0
	EKDFQGMLEYHKEDEALLIR	4	0	0	24.84		0.342039		22.24		0.626887								Low	19.25	1.22475				2
	ILNLYTPLNEFEERVTVAFIR	3	0	0	22.51		0.141665		10.06		2.80103								High	25.28	0.0788645				1
	TIQAQLQERNDPQQLLLDAK	2	0	0	21.36		0.311831		20.33		0.411976														1
	YFATVGGSASETNIEEKVLASSPIMEAIGNAK	3	0	0	21.02		0.883583		52.65		0.000587254								Low	10.67	9.00747				1
	VRELEQER	1	0	0	15.85		1.94232																		1
	VWIPDPDEVWR	2	0	0	14.17		2.46348		14.54		2.48026														0
	TQIVSADQR	1	0	0	13.87		2.6212																		0
	LAHEELEVRKEEVLILR	2	0	0	11.62		0.785064		21.41		0.0827571														2
	YFATVGGSASETNIEEK	1	0	0					68.24		1.68115e-05														0
	YNISQLEEWLR	1	0	0					31.48		0.0638314														0
	NRDTVYEEQINILK	1	0	0					25.28		0.203536														1
	TMSLQQVINARNALAK	1	0	0					12.71		1.90744														1
	SVLENLIKDPDKFQFGR	1	0	0					12.41		2.62084														2
P42166	Lamina-associated polypeptide 2, isoform alpha OS=Homo sapiens GN=TMPO PE=1 SV=2 - [LAP2A_HUMAN]	38.47	389.412	368.703	75.4456	7.66455
	Sequence	# PSMs	C8: Area	D8: Area	IonScore A4	IonScore G4	Exp Value A4	Exp Value G4	IonScore B4	IonScore H4	Exp Value B4	Exp Value H4	C4	IonScore C4	Exp Value C4	D4	IonScore D4	Exp Value D4	E4	IonScore E4	Exp Value E4	F4	IonScore F4	Exp Value F4	# Missed Cleavages
	SSTPLPTISSSAENTR	7	0	1.26742e+06	82.53	39.93	5.11279e-07	0.00918181	74.64		3.00098e-06		Low	11.73	6.05293	High	53.43	0.000408547	High	65.33	2.56014e-05	High	76.45	2.07668e-06	0
	GPPDFSSDEEREPTPVLGSGAAAAGR	7	7.26633e+06	9.54864e+06	79.41	42.88	1.66959e-06	0.00736262	67.04		2.85672e-05		High	63.9	5.80313e-05	High	57.01	0.000281979	High	63.02	7.10661e-05	High	62.57	8.05401e-05	1
	NRPPLPAGTNSKGPPDFSSDEEREPTPVLGSGAAAAGR	8	3.64917e+07	3.88111e+07	52.26	13.6	0.000640944	4.79949					High	48.02	0.00174168	High	43.06	0.00543495	High	34.39	0.039594	High	47.22	0.0019555	2
	TVVSHSLTTLGLEVAK	3	0	0	49.32		0.000267231		18.81		0.301186														0
	YGVNPGPIVGTTR	5	0	1.04027e+06	41.1		0.00442849		49.61		0.000637777					Medium	20	0.582	High	41.98	0.00361623	High	29.27	0.0692671	0
	PEFLEDPSVLTKDK	3	0	0	38.49		0.011029		35.96		0.0195332								Low	18.65	1.06506				1
	NRPPLPAGTNSK	2	0	0	35.58		0.0122852																		0
	IDQSKFQETEFLSPPR	2	0	0	35.41		0.0270332		21.21		0.684555														1
	STRDIVPFSELGTTPSGGGFFQGISFPEISTRPPLGSTELQAAK	4	0	0	35.33		0.019212		47.25		0.00107745					Medium	20.09	0.585245	High	34.01	0.0212299				1
	SHISDQSPLSSK	1	0	0	27.85		0.114267																		0
	SVEERDSGSFVAFQNIPGSELMSSFAK	2	0	0	23.22		0.716552		36.19		0.0366064														1
	DVYVQLYLQHLTAR	7	3.03451e+06	2.8234e+06	23.03	14.76	0.27052	1.80131	26.77		0.114866		Low	16.65	1.16895	Medium	23.95	0.219078	Medium	26.28	0.128115	Medium	23.6	0.237246	0
	QSQHDKIDASELSFPFHESILK	2	0	0	17		1.92543		18.88		1.35761														1
	DIVPFSELGTTPSGGGFFQGISFPEISTRPPLGSTELQAAKK	1	0	0	11.78		3.5112																		1
	VIEEEWQQVDR	1	0	0					59.07		9.92895e-05														0
	QEDKDDLDVTELTNEDLLDQLVK	1	0	0					43.18		0.00632785														1
	DIVPFSELGTTPSGGGFFQGISFPEISTRPPLGSTELQAAK	2	0	0					33.45		0.0261851								Medium	24.08	0.230596				0
	NRPPLPAGTNSKGPPDFSSDEEREPTPVLGSGAAAAGR	9	2.2984e+06	1.43253e+06									Low	17.38	2.93227	Medium	28.93	0.205085				High	32.08	0.097562	2
	PEFLEDPSVLTK	2	0	0															High	38.34	0.0110795	High	42.3	0.00445166	0
P11142	Heat shock cognate 71 kDa protein OS=Homo sapiens GN=HSPA8 PE=1 SV=1 - [HSP7C_HUMAN]	29.88	383.044	275.387	70.8542	5.51611
	Sequence	# PSMs	C8: Area	D8: Area	IonScore A4	IonScore G4	Exp Value A4	Exp Value G4	IonScore B4	IonScore H4	Exp Value B4	Exp Value H4	C4	IonScore C4	Exp Value C4	D4	IonScore D4	Exp Value D4	E4	IonScore E4	Exp Value E4	F4	IonScore F4	Exp Value F4	# Missed Cleavages
	NQVAMNPTNTVFDAK	6	429231	0	65.34	18.77	2.66975e-05	1.23979	57.34		0.000166789		High	33.52	0.0411506				High	38.41	0.0133828	High	31.83	0.0600701	0
	DAGTIAGLNVLR	5	0	0	50.73	27.46	0.000392632	0.0816604	55.03		0.000123265								High	38.66	0.00595632	High	28.92	0.0503315	0
	MKEIAEAYLGK	7	841320	0	50.52	35.58	0.000467531	0.0150522	40.73		0.00454337		Medium	24.09	0.209204				Medium	26.26	0.124684	High	36.89	0.0107848	1
	TTPSYVAFTDTER	4	0	0	47.75		0.00154114		41.32		0.00683668								High	33.95	0.0374124	Low	16.38	2.11272	0
	SFYPEEVSSMVLTK	7	2.19357e+06	0	45.35	43.87	0.00272488	0.00384771	41.93		0.00615561		High	34.24	0.0349581				High	47.51	0.00164645	High	53.23	0.000455133	0
	ARFEELNADLFR	4	0	0	41.12		0.00598827		26.07		0.181919								High	30.43	0.0715076	High	36.43	0.017632	1
	IINEPTAAAIAYGLDKK	6	4.41513e+06	0	39.45	26.07	0.00345611	0.0745225	35.22		0.00898817		High	25.11	0.0934206				Medium	21.24	0.226614	High	33.89	0.0124333	1
	STAGDTHLGGEDFDNR	1	0	0	33.6		0.0392646																		0
	RFDDAVVQSDMKHWPFMVVNDAGRPK	10	4.58924e+06	0	33.15	23.76	0.065799	0.551993	25.79		0.352082		High	29.9	0.136303				High	39.44	0.0151589	High	43.17	0.00634484	2
	VQVEYKGETK	2	0	0	31.94		0.0391198		14.03		2.04998														1
	LDKSQIHDIVLVGGSTR	1	0	0	30.43		0.027489																		1
	TVTNAVVTVPAYFNDSQR	6	0	0	23.76		0.374657		34.51		0.0303553								Medium	23.18	0.437564	Medium	21.19	0.659583	0
	ARFEELNADLFRGTLDPVEK	2	0	0	12.86		4.24438															Medium	18.27	1.11479	2
	QATKDAGTIAGLNVLR	5	0	0	10.38	16.86	2.81738	0.633644	18.01		0.498884								Medium	22.89	0.157297	Medium	20.31	0.27747	1
Q86V81	THO complex subunit 4 OS=Homo sapiens GN=THOC4 PE=1 SV=3 - [THOC4_HUMAN]	50.58	378.666	323.992	26.8716	11.1509
	Sequence	# PSMs	C8: Area	D8: Area	IonScore A4	IonScore G4	Exp Value A4	Exp Value G4	IonScore B4	IonScore H4	Exp Value B4	Exp Value H4	C4	IonScore C4	Exp Value C4	D4	IonScore D4	Exp Value D4	E4	IonScore E4	Exp Value E4	F4	IonScore F4	Exp Value F4	# Missed Cleavages
	QQLSAEELDAQLDAYNAR	14	1.62425e+06	2126232	97.09	114.67	2.25433e-08	3.9749e-10	119.05		1.41066e-10		High	83.31	5.28025e-07	High	96.15	2.78454e-08	High	78.91	1.51921e-06	High	79.91	1.18123e-06	0
	ADKMDMSLDDIIK	14	4.45484e+06	3.50069e+06	68.76	57.46	1.14619e-05	0.000154616	74.35		3.16965e-06		High	55.09	0.000266223	High	67.98	1.37169e-05	High	67.95	1.4333e-05	High	85.89	2.2195e-07	1
	ADKMDMSLDDIIKLNR	14	2.00351e+07	2.14294e+07	66.72	62.17	2.01748e-05	5.75489e-05	55.78		0.000250765		High	65.15	2.86399e-05	High	58.48	0.000133037	High	53.61	0.000412865	High	60.32	8.73693e-05	2
	LLVSNLDFGVSDADIQELFAEFGTLKK	4	0	0	64.98		1.56143e-05		39.69		0.00437651								High	61.11	3.68257e-05	High	29.71	0.0521699	1
	NSKQQLSAEELDAQLDAYNAR	7	5.79342e+06	7.48854e+06	51.45	45.07	0.000915231	0.00398611	53.84		0.000522505		High	46.94	0.0026451	High	42	0.00813619	High	52.94	0.000651206	High	50.35	0.00118228	1
	NSKQQLSAEELDAQLDAYNARMDTS	6	8.71151e+06	9.92369e+06	49.02	42.61	0.00195427	0.00839138					High	70.1	1.52938e-05	High	54.59	0.000543025	High	50.2	0.00146878	High	49.65	0.00167467	2
	SLGTADVHFER	2	0	0	45.16		0.00220363		10.09		7.23843														0
	QYNGVPLDGRPMNIQLVTSQIDAQR	2	0	0	24.72		0.277756		28.38		0.110578														0
	QLPDKWQHDLFDSGFGGGAGVETGGK	4	0	0	22.58		0.811002		17.86		2.42658								Low	11.62	10.2024	Low	12.92	7.4253	1
P07437	Tubulin beta chain OS=Homo sapiens GN=TUBB PE=1 SV=2 - [TBB5_HUMAN]	45.27	376.042	345.419	49.639	4.89404
	Sequence	# PSMs	C8: Area	D8: Area	IonScore A4	IonScore G4	Exp Value A4	Exp Value G4	IonScore B4	IonScore H4	Exp Value B4	Exp Value H4	C4	IonScore C4	Exp Value C4	D4	IonScore D4	Exp Value D4	E4	IonScore E4	Exp Value E4	F4	IonScore F4	Exp Value F4	# Missed Cleavages
	SGPFGQIFRPDNFVFGQSGAGNNWAK	7	1.94573e+07	13867387	80.94	74.92	1.09411e-06	4.34361e-06	93.86		5.51146e-08		High	80.82	1.10696e-06	High	86.57	2.94972e-07	High	79.79	1.4279e-06	High	75.02	4.27149e-06	0
	ISVYYNEATGGKYVPR	4	1.60645e+06	0	78.68	10.22	1.19731e-06	8.10866					Medium	21.09	0.648493							Low	11.18	6.45862	1
	AILVDLEPGTMDSVR	8	1.74266e+07	1.96463e+07	71.34	71	5.09753e-06	5.54044e-06	65.53		2.02366e-05		High	65.78	1.90914e-05	High	67.86	1.14168e-05	High	63.7	2.97539e-05	High	62.63	3.77119e-05	0
	GHYTEGAELVDSVLDVVRK	7	0	0	53.11	34.26	0.000368688	0.0288917	28.32		0.111749								Medium	25.33	0.221576	Medium	20.19	0.704973	1
	ALTVPELTQQVFDAK	7	0	0	45.27	38.2	0.00156161	0.00802187	44.13		0.00203036											Medium	21.61	0.375836	0
	LAVNMVPFPR	7	2.64586e+06	2.03023e+06	37.53	36.65	0.00974853	0.0106406	37.77		0.00919935		High	40.12	0.00535497	High	29.77	0.0579386	High	41.13	0.00378899	High	40.97	0.00393119	0
	LHFFMPGFAPLTSR	7	3.50284e+06	3.10684e+06	36.39	30.69	0.0188284	0.0699542	33.98		0.0325555		Medium	23.61	0.354071	High	29.87	0.084131	High	31.74	0.0544616	High	29.83	0.0856894	0
	NSSYFVEWIPNNVK	2	0	0	35.49		0.0277968		56.74		0.000215755														0
	GHYTEGAELVDSVLDVVR	4	0	0	28.38	15.72	0.134974	2.42867	23.17		0.446525											Medium	20.02	0.918759	0
	IREEYPDRIMNTFSVVPSPK	6	6.54283e+06	6.14387e+06	17.31	18.82	1.44816	1.06551	10.79		6.61943		Low	14.42	2.84068	Low	13.83	3.21678	Low	10.53	6.95258				2
	MSMKEVDEQMLNVQNKNSSYFVEWIPNNVK	1	0	0	11.34		11.003																		2
	YLTVAAVFR	1	0	0					35.21		0.006719														0
	MSMKEVDEQMLNVQNK	1	0	0					22.25		0.685905														1
	FWEVISDEHGIDPTGTYHGDSDLQLDR	1	0	0					12.42		9.85496														0
	EVDEQMLNVQNK	1	0	0					11.27		5.83723														0
	YVPRAILVDLEPGTMDSVR	2	0	0		10.4		6.16519														Low	11.06	5.63678	1
P68371	Tubulin beta-2C chain OS=Homo sapiens GN=TUBB2C PE=1 SV=1 - [TBB2C_HUMAN]	43.15	374.106	337.379	49.799	4.89404
	Sequence	# PSMs	C8: Area	D8: Area	IonScore A4	IonScore G4	Exp Value A4	Exp Value G4	IonScore B4	IonScore H4	Exp Value B4	Exp Value H4	C4	IonScore C4	Exp Value C4	D4	IonScore D4	Exp Value D4	E4	IonScore E4	Exp Value E4	F4	IonScore F4	Exp Value F4	# Missed Cleavages
	SGPFGQIFRPDNFVFGQSGAGNNWAK	7	1.94573e+07	13867387	80.94	74.92	1.09411e-06	4.34361e-06	93.86		5.51146e-08		High	80.82	1.10696e-06	High	86.57	2.94972e-07	High	79.79	1.4279e-06	High	75.02	4.27149e-06	0
	AVLVDLEPGTMDSVR	7	1.11946e+07	1.25122e+07	58.13	57.27	0.000126052	0.000147937	49.94		0.00082938		High	57.43	0.000147465	High	57.87	0.000133257	High	49.97	0.00082367	High	50.39	0.000717579	0
	INVYYNEATGGKYVPR	6	0	0	53.78	20.66	0.000390106	0.74906	16.97		1.77001								Medium	21.02	0.719518	Low	11.56	6.07811	1
	GHYTEGAELVDSVLDVVRK	7	0	0	53.11	34.26	0.000368688	0.0288917	28.32		0.111749								Medium	25.33	0.221576	Medium	20.19	0.704973	1
	ALTVPELTQQMFDAK	2	0	0	50.93		0.00069059		41.87		0.00535707														0
	INVYYNEATGGK	2	0	0	40.51		0.00758489		42.57		0.0042359														0
	LAVNMVPFPR	7	2.64586e+06	2.03023e+06	37.53	36.65	0.00974853	0.0106406	37.77		0.00919935		High	40.12	0.00535497	High	29.77	0.0579386	High	41.13	0.00378899	High	40.97	0.00393119	0
	LHFFMPGFAPLTSR	7	3.50284e+06	3.10684e+06	36.39	30.69	0.0188284	0.0699542	33.98		0.0325555		Medium	23.61	0.354071	High	29.87	0.084131	High	31.74	0.0544616	High	29.83	0.0856894	0
	NSSYFVEWIPNNVK	2	0	0	35.49		0.0277968		56.74		0.000215755														0
	GHYTEGAELVDSVLDVVR	4	0	0	28.38	15.72	0.134974	2.42867	23.17		0.446525											Medium	20.02	0.918759	0
	MSATFIGNSTAIQELFKR	4	1.26343e+06	0	20.54		0.641116		26.06		0.175401		Low	12.14	4.31325							Medium	19.39	0.835481	1
	IREEYPDRIMNTFSVVPSPK	6	6.54283e+06	6.14387e+06	17.31	18.82	1.44816	1.06551	10.79		6.61943		Low	14.42	2.84068	Low	13.83	3.21678	Low	10.53	6.95258				2
	MSMKEVDEQMLNVQNKNSSYFVEWIPNNVK	1	0	0	11.34		11.003																		2
	YLTVAAVFR	1	0	0					35.21		0.006719														0
	MSMKEVDEQMLNVQNK	1	0	0					22.25		0.685905														1
	EVDEQMLNVQNK	1	0	0					11.27		5.83723														0
P98082	Disabled homolog 2 OS=Homo sapiens GN=DAB2 PE=1 SV=3 - [DAB2_HUMAN]	29.87	373.727	349.524	82.397	5.52881
	Sequence	# PSMs	C8: Area	D8: Area	IonScore A4	IonScore G4	Exp Value A4	Exp Value G4	IonScore B4	IonScore H4	Exp Value B4	Exp Value H4	C4	IonScore C4	Exp Value C4	D4	IonScore D4	Exp Value D4	E4	IonScore E4	Exp Value E4	F4	IonScore F4	Exp Value F4	# Missed Cleavages
	KGEQTSSGTLSAFASYFNSK	9	6.1898e+06	7.78644e+06	83.92	34.9	5.26958e-07	0.0402551	47.62		0.00221416		High	37.94	0.0206251	High	43.22	0.00622695	High	39.46	0.0145797	High	37.56	0.0224234	1
	SNEVETSATNGQPDQQAAPK	7	0	0	81.45		8.58656e-07		41.17		0.00926533								Medium	21.18	0.925545	Medium	20.47	1.08095	0
	TGQQAEPLVVDLKDLFQVIYNVK	4	0	0	53.94		8.90038e-05		54.59		7.97595e-05								High	52.41	0.000144964	High	44.92	0.000666761	1
	TGKQEAQAGPWPFSSSQTQPAVR	7	5.57232e+06	9.67851e+06	46.41	39.33	0.0025553	0.0132841	47.42		0.00202327		High	42.5	0.00624761	High	53.82	0.000453752	High	36.93	0.0226087	High	58.24	0.00016699	1
	VGIPQENADHDDFDANQLLNKINEPPKPAPR	8	7.17865e+06	8.38854e+06	39.83	22.88	0.0105864	0.526821	30.5		0.0939824		Medium	25.77	0.26975	High	29.9	0.103711	Low	17.28	1.89687	High	38.89	0.0131123	1
	SSPNPFVGSPPK	2	0	0	38.32		0.00887068		53.12		0.000304705														0
	SNEVETSATNGQPDQQAAPKAPSKK	7	1.6132e+06	2.11234e+06	38.12	42.54	0.0188242	0.0065525	58.59		0.000167619		High	47.17	0.00233886	High	47.72	0.00200064	High	49.97	0.00121134	High	40.95	0.0096383	2
	IWVNISLSGIK	3	0	0	29.18		0.0241563		27.79		0.0328524								Medium	21.5	0.124598				0
	STDNAFENPFFKDSFGSSQASVASSQPVSSEMYRDPFGNPFA	7	1.22719e+07	1.46323e+07	27.11	18.07	0.369327	2.95301	19.8		1.98431		Low	11.04	14.887	Low	21.06	1.48421	Low	17.12	3.67119	Low	21.3	1.40404	2
	LIGIDDVPDARGDKMSQDSMMK	4	0	0	21.77		0.941362		34.02		0.0553402								Medium	28.01	0.216631				2
	INEPPKPAPR	1	0	0	18.04		0.595953																		0
	QVSLPVTK	6	4.76086e+06	5.04777e+06	15.95	10.59	0.902045	3.09905					Medium	19.21	0.425822	Medium	17.94	0.570464	Medium	16.72	0.755489	Medium	17.3	0.661041	0
	STDNAFENPFFK	1	0	0					52.37		0.000477449														0
	KGPEKTDEYLLAR	1	0	0															High	47.11	0.00111566				2
P62424	60S ribosomal protein L7a OS=Homo sapiens GN=RPL7A PE=1 SV=2 - [RL7A_HUMAN]	42.86	371.56	289.218	29.977	10.6089
	Sequence	# PSMs	C8: Area	D8: Area	IonScore A4	IonScore G4	Exp Value A4	Exp Value G4	IonScore B4	IonScore H4	Exp Value B4	Exp Value H4	C4	IonScore C4	Exp Value C4	D4	IonScore D4	Exp Value D4	E4	IonScore E4	Exp Value E4	F4	IonScore F4	Exp Value F4	# Missed Cleavages
	VAPAPAVVKKQEAK	1	0	0	60.31		5.67976e-06																		2
	AGVNTVTTLVENK	3	0	0	58.61		7.29232e-05		67.94		8.50875e-06								Medium	27.34	0.0974168				0
	QTATQLLK	2	0	0	56.14		8.42759e-05		39.89		0.00319491														0
	KVVNPLFEKRPK	7	0	5.79951e+06	46.6	12.39	0.000141111	0.250893	14.88		0.209681					High	16.24	0.103393	Medium	13.54	0.192526	High	15.53	0.180534	2
	NFGIGQDIQPKR	5	4.09345e+06	6.83714e+06	43.4		0.00297107						High	31.04	0.0517876	High	32.74	0.0344274	Low	13.8	2.45953				1
	NFGIGQDIQPK	7	1.79105e+07	2.86244e+07	43.23	34.64	0.00320851	0.0231902	41.67		0.00459519		High	43.32	0.00314271	High	39.52	0.00753883	High	44.56	0.00246361	High	36.11	0.0167761	0
	AGVNTVTTLVENKK	4	0	0	43.15		0.00183017		27.69		0.0548946														1
	LKVPPAINQFTQALDR	7	1.23465e+06	689336	39.71	39.59	0.00240003	0.00247276	44.57		0.000789057		High	43.69	0.000932087	High	31.56	0.0157801	High	39.08	0.0027747	High	45.9	0.000578339	1
	KVVNPLFEK	7	951824	1.76644e+06	27.43	12.62	0.0318966	0.965483	33.89		0.00720684		Medium	13.98	0.661909	Low	12.77	0.932706	Medium	20.15	0.166161	Medium	13.56	0.777579	1
	LKVPPAINQFTQALDRQTATQLLK	10	8.10804e+06	0	23.83	23.84	0.027945	0.0278807	23.36		0.0311389		High	25.48	0.0191119	High	30.58	0.00603739	High	23.03	0.0343439	High	29.4	0.00775004	2
	KVAPAPAVVK	2	0	0	22.04		0.0106279		16.45		0.038499														1
	VAPAPAVVK	7	3.03767e+06	4.22207e+06	21.51	10.8	0.0201301	0.237053	21.64		0.0195364		Low	10.25	0.269057	Low	11.57	0.198539	Medium	13.7	0.121575	Low	11.82	0.187432	0
	HWGGNVLGPK	7	8.8636e+06	1.07169e+07	21.1	17.57	0.374927	0.85305	32.77		0.0255239		High	30.2	0.0461261	Medium	23.11	0.236019	Medium	21.71	0.325797	High	28.65	0.0657729	0
	VVNPLFEK	3	0	0	17.94		0.598586		21.78		0.247244								Medium	15.3	1.09933				0
	RHWGGNVLGPK	6	526168	590602	14.39		1.83959		23.13		0.217181		Medium	16.09	1.13546	High	40.5	0.00387249	High	29.59	0.0490706	Medium	19.5	0.608695	1
	AAGKGDVPTKRPPVLR	3	0	0	14.32		0.216349		13.15		0.268716								High	19.73	0.0643807				2
	NFGIGQDIQPKRDLTR	7	8.91537e+06	1.7341e+07	11.7	15.54	3.34661	1.45073	11.84		3.43684		Medium	20.63	0.441134	Low	14.71	1.69878	Low	16.52	1.12202	Low	10.43	4.61924	2
	VPPAINQFTQALDR	1	0	0					35.65		0.0153424														0
	VPPAINQFTQALDRQTATQLLK	1	0	0					16.61		0.467104														1
	DLTRFVKWPR	3	0	783133									Low	11.54	2.46912	Low	11	2.81192				Low	12.81	1.84307	2
P07355	Annexin A2 OS=Homo sapiens GN=ANXA2 PE=1 SV=2 - [ANXA2_HUMAN]	51.92	366.34	278.92	38.5798	7.75244
	Sequence	# PSMs	C8: Area	D8: Area	IonScore A4	IonScore G4	Exp Value A4	Exp Value G4	IonScore B4	IonScore H4	Exp Value B4	Exp Value H4	C4	IonScore C4	Exp Value C4	D4	IonScore D4	Exp Value D4	E4	IonScore E4	Exp Value E4	F4	IonScore F4	Exp Value F4	# Missed Cleavages
	GVDEVTIVNILTNR	6	0	0	70.84		3.58912e-06		66.17		1.04952e-05								High	64.79	1.34749e-05				0
	TNQELQEINR	3	0	0	52.21		0.000377838		51.02		0.000494569											Medium	17.62	1.082	0
	TDLEKDIISDTSGDFRK	4	0	0	50.72		0.000831554		63.82		4.14747e-05								High	40.75	0.00832981				2
	SALSGHLETVILGLLKTPAQYDASELKASMK	4	0	0	47.5		0.000462353		36.41		0.00789674														2
	LSLEGDHSTPPSAYGSVK	6	3.15421e+06	0	36.74	10.27	0.0225394	9.58988					Medium	20.63	0.87924				Low	14.59	3.66303	Low	18.4	1.5618	0
	SALSGHLETVILGLLK	3	0	0	36.5		0.00145517		31.08		0.0050689								Low	12.5	0.348652				0
	SLYYYIQQDTKGDYQK	4	0	0	34.85		0.0366131		18.33		1.65548								Medium	28.14	0.171647				1
	WISIMTER	2	0	0	27.16		0.105482		28.08		0.0838665														0
	SNAQRQDIAFAYQR	4	0	0	24.63		0.300617		12.63		4.92546								High	30.83	0.0744673	Low	18.06	1.39745	1
	KGTDVPKWISIMTER	2	0	0	19.94		0.639271												Medium	25.42	0.173539				2
	AYTNFDAERDALNIETAIK	2	0	0	17.21		2.01514		24.24		0.401001														1
	TKGVDEVTIVNILTNR	1	0	0					17.84		0.377383														1
	LYDSMKGKGTR	1	0	0					10.39		5.83661														2
	STVHEILCK	4	1.94514e+06	0		32.76		0.0318593					High	34.98	0.0179811				High	31.48	0.0432418	High	36.32	0.0132074	0
	STVHEILCKLSLEGDHSTPPSAYGSVK	6	1989675	0		18.16		1.58638					Medium	26.72	0.231222				Medium	20.52	0.952362	Medium	20.1	1.10037	1
P62753	40S ribosomal protein S6 OS=Homo sapiens GN=RPS6 PE=1 SV=1 - [RS6_HUMAN]	50.2	363.273	230.03	28.663	10.8433
	Sequence	# PSMs	C8: Area	D8: Area	IonScore A4	IonScore G4	Exp Value A4	Exp Value G4	IonScore B4	IonScore H4	Exp Value B4	Exp Value H4	C4	IonScore C4	Exp Value C4	D4	IonScore D4	Exp Value D4	E4	IonScore E4	Exp Value E4	F4	IonScore F4	Exp Value F4	# Missed Cleavages
	MATEVAADALGEEWKGYVVR	10	2.7091e+07	4.75653e+07	125.91	53.9	2.72989e-11	0.000423675	44.1		0.00404412		High	50.61	0.000906326	High	67.29	1.9513e-05	High	78.49	1.49225e-06	High	50.22	0.000987203	1
	KGEKDIPGLTDTTVPR	5	697233	0	49.73		0.000510789		32.39		0.0266466		High	24.75	0.161286				High	44.48	0.00159155				2
	LFNLSKEDDVR	4	0	0	48.63		0.00105764		29.03		0.0956448														1
	ISGGNDKQGFPMK	3	0	0	44.66		0.00272729		14.9		2.54668														1
	LIEVDDER	5	0	0	41.64	26.71	0.00336917	0.105159	42.01		0.00309402								High	38.04	0.00847996	Medium	18.93	0.628816	0
	LIEVDDERKLR	5	0	0	30.93		0.0357605		15.72		1.16142								Medium	16.33	1.00574	Low	14.99	1.36925	2
	LSSLRASTSKSESSQK	5	3.15047e+06	5.00675e+06	28.89		0.0827026						Medium	20.22	0.632627	High	26.42	0.144346	Low	15.75	1.70686	High	26.78	0.133598	2
	ISGGNDKQGFPMKQGVLTHGR	5	4.12104e+06	8.29097e+06	14.51	17.39	3.04084	1.56217					Low	16.33	2.03242	High	30.98	0.0663932	Low	12.03	5.49854				2
	NKEEAAEYAK	3	0	0	12.99		5.38009		17.17		2.05585								Low	16.3	2.4673				1
	RMATEVAADALGEEWKGYVVR	5	0	2.42797e+06		19.04		1.15383	67.39		1.76462e-05		Low	15.49	2.6003	Low	18.27	1.44021							2
	MATEVAADALGEEWKGYVVR	2	0	1.57387e+06					51.27		0.000881183					High	48.69	0.0015684							1
	LFNLSKEDDVRQYVVR	5	0	0					14		2.01044								Medium	24.93	0.164379	Low	11.69	3.3611	2
	MKLNISFPATGCQK	2	370576	1.02489e+06									Low	12.86	3.60254	Low	11.48	5.13496							1
P49411	Elongation factor Tu, mitochondrial OS=Homo sapiens GN=TUFM PE=1 SV=2 - [EFTU_HUMAN]	32.96	362.431	190.487	49.5102	7.60596
	Sequence	# PSMs	C8: Area	D8: Area	IonScore A4	IonScore G4	Exp Value A4	Exp Value G4	IonScore B4	IonScore H4	Exp Value B4	Exp Value H4	C4	IonScore C4	Exp Value C4	D4	IonScore D4	Exp Value D4	E4	IonScore E4	Exp Value E4	F4	IonScore F4	Exp Value F4	# Missed Cleavages
	FKKYEEIDNAPEER	6	0	2.04893e+06	65.68	18.53	2.76345e-05	1.40071	20.52		0.902238					Medium	26.26	0.244281	Low	16.34	2.40752				2
	KYEEIDNAPEER	1	0	0	61.71		5.13316e-05																		1
	DKPHVNVGTIGHVDHGKTTLTAAITK	9	3.43678e+06	5.93744e+06	47.9	15.23	0.000486543	0.880254	22.58		0.169764		Medium	20.54	0.271547	Low	13.39	1.43169	Medium	14.48	1.07114				1
	TVVTGIEMFHK	8	2.00861e+06	3.82798e+06	43.27	21.55	0.00266809	0.394711	18.48		0.804606		Low	12.06	3.50977	Low	16.59	1.24003				Medium	19.15	0.714509	0
	SLERAEAGDNLGALVR	8	2.93579e+06	4.62916e+06	42.54	32.99	0.00339605	0.0311955	32.83		0.0323662		Medium	18.79	0.82581	High	38.35	0.0089339	Low	17.68	1.09275	Medium	19.02	0.765669	1
	GTVVTGTLER	2	0	0	39.07		0.00530824		41.66		0.00278735														0
	TIGTGLVTNTLAMTEEEKNIKWG	7	1.43646e+07	2.68333e+07	32.73	23.08	0.0428801	0.388711	31.25		0.0594666		Medium	24.78	0.267292	Medium	25.79	0.212488	Medium	23.3	0.37068	High	28.11	0.124548	2
	GITINAAHVEYSTAAR	7	1.05222e+06	3.91346e+06	28.95	21.38	0.0979324	0.565485	33.63		0.0326434		Low	17.23	1.48644	High	30.24	0.0732388	Medium	26.53	0.167415	High	26.4	0.175824	0
	LLDAVDTYIPVPARDLEKPFLLPVEAVYSVPGR	2	0	0	25.41		0.0440242		25.19		0.0458577														1
	TIGTGLVTNTLAMTEEEKNIK	2	0	0	19.26		0.740513		17.22		1.14656														1
	DKPHVNVGTIGHVDHGK	2	0	0	19.13		0.926124		11.38		5.43652														0
	LLDAVDTYIPVPARDLEKPFLLPVEAVYSVPGRGTVVTGTLER	4	0	3.88706e+06	14.96		1.11225		22.85		0.183396					Low	13.83	1.40139	Medium	18.01	0.528137				2
	YEEIDNAPEER	1	0	0					45.29		0.00201736														0
	TIGTGLVTNTLAMTEEEK	1	0	0		56.01		0.000216904																	0
Q02878	60S ribosomal protein L6 OS=Homo sapiens GN=RPL6 PE=1 SV=3 - [RL6_HUMAN]	52.43	359.757	414.036	32.7076	10.5796
	Sequence	# PSMs	C8: Area	D8: Area	IonScore A4	IonScore G4	Exp Value A4	Exp Value G4	IonScore B4	IonScore H4	Exp Value B4	Exp Value H4	C4	IonScore C4	Exp Value C4	D4	IonScore D4	Exp Value D4	E4	IonScore E4	Exp Value E4	F4	IonScore F4	Exp Value F4	# Missed Cleavages
	HQEGEIFDTEKEKYEITEQR	9	6.87549e+06	6.80182e+06	60.66	48.97	0.000122281	0.00179436	54.3		0.000516991		High	32.3	0.0833214	Medium	24.57	0.491939	High	43.41	0.00647344	High	37.75	0.0238726	2
	VLATVTKPVGGDKNGGTR	7	0	0	52.61	24.72	0.000159549	0.0914049	30.54		0.0229159								Medium	20.87	0.221804				1
	AGEKVEKPDTK	2	0	0	44.13		0.00245923																		1
	KLLSHGKKPFSQHVR	2	0	0	36.7		0.00181727																		2
	IKAIPQLQGYLR	8	6.48091e+06	8.4863e+06	35.48	25.77	0.00198197	0.0185395	37.78		0.00119208		High	35.54	0.00195478	High	33.02	0.00349219	High	46.8	0.000146251	High	35.09	0.00221465	1
	YYPTEDVPR	7	1.78409e+07	3.09336e+07	34.83	44.03	0.0228552	0.00279524	41.33		0.00521603		High	44.15	0.00272483	High	40.27	0.00665794	High	38.76	0.00930653	High	37.16	0.0133655	0
	HLTDAYFK	4	0	0	33.45		0.0256654		33.51		0.0253133								Medium	20.78	0.498019	Low	12.48	3.36702	0
	VLATVTKPVGGDK	2	0	0	31.8		0.0176735		15.78		0.705523														0
	AVDSQILPK	4	0	0	28.76		0.0494929		33.86		0.0152948								Medium	22.84	0.193439	Medium	20.38	0.340834	0
	AIPQLQGYLR	7	6.72506e+06	7476678	27.43	11.78	0.0581006	2.27996	53.43		0.000165689		Low	11.94	2.05675	Medium	22.36	0.211979	High	30.33	0.0297976	High	29.47	0.0412376	0
	SVFALTNGIYPHKLVF	7	5.81998e+06	6.70757e+06	25.45	21.16	0.0880965	0.239632	23.99		0.124097		High	22.36	0.180618	Medium	22.32	0.178479	Medium	25.91	0.0797555	High	28.91	0.0399724	1
	EKVLATVTKPVGGDKNGGTR	3	0	0	25.37		0.0749238		17.08		0.513217														2
	IDQKAVDSQILPK	2	0	0	21.09		0.262587		25		0.101351														1
	YYPTEDVPRK	3	0	0	19.98		0.736886		17.37		1.32568														1
	THQKFVIATSTK	1	0	0	17.85		0.721039																		1
	FVIATSTK	2	0	0	16.62		0.303791		20.91		0.102992														0
	SVFALTNGIYPHK	3	0	0	11.36		4.08341		16.53		1.29508								Low	10.72	4.72753				0
	ASITPGTILIILTGR	3	0	0					105.31		8.53882e-11								High	17.46	0.0583288				0
O94973	AP-2 complex subunit alpha-2 OS=Homo sapiens GN=AP2A2 PE=1 SV=2 - [AP2A2_HUMAN]	25.67	353.624	561.657	103.895	6.96143
	Sequence	# PSMs	C8: Area	D8: Area	IonScore A4	IonScore G4	Exp Value A4	Exp Value G4	IonScore B4	IonScore H4	Exp Value B4	Exp Value H4	C4	IonScore C4	Exp Value C4	D4	IonScore D4	Exp Value D4	E4	IonScore E4	Exp Value E4	F4	IonScore F4	Exp Value F4	# Missed Cleavages
	IIGFGSALLEEVDPNPANFVGAGIIHTK	10	1.93735e+06	1.30708e+06	74.39		1.43928e-06		95.53		1.0944e-08		High	37.06	0.0069368	High	38.46	0.00564541	High	74.74	1.30266e-06	High	67.89	6.31526e-06	0
	LSTVASTDILATVLEEMPPFPERESSILAK	12	8.46578e+06	4.74172e+06	72.96	41.83	2.26357e-06	0.00301499	96.94		8.99232e-09		High	74.89	1.44007e-06	High	81.41	3.27776e-07	High	69.15	5.50324e-06	High	58.3	6.70776e-05	1
	QLSNPQQEVQNIFK	2	0	0	53.94		0.000317669		50.42		0.000707192														0
	NADVELQQR	6	905099	283874	47.08		0.000988237		45.28		0.00152244		Medium	22.97	0.259144	Medium	21.55	0.380014	High	32.9	0.0273099	High	37.57	0.00950167	0
	NAVLFEAISLIIHHDSEPNLLVR	3	0	0	36.85		0.0046058		24.72		0.0770702								High	26.85	0.046058				0
	YGGTFQNVSVQLPITLNKFFQPTEMASQDFFQR	6	0	0	33.24		0.0525934		25.6		0.305169								Low	13.14	5.35273				1
	AKHPMDTEVTK	4	0	0	29.17		0.0792336		19.19		0.784478								Low	17.55	1.08112				1
	FFQPTEMASQDFFQR	3	0	0	26.25		0.258717		36.37		0.0258932														0
	VGGYILGEFGNLIAGDPR	4	0	0	23.56		0.308388		51.28		0.00052876								High	31.3	0.0533002				0
	WKQLSNPQQEVQNIFK	3	0	0	22.54		0.340719		26.4		0.140201								Low	14.01	2.44471				1
	MFIFYGNK	2	0	0	18.85		0.792977		20.2		0.525246														0
	LEPNLQAQMYR	2	0	0	17.98		1.19256		20.54		0.681738														0
	YGGTFQNVSVQLPITLNK	2	0	0					62.48		2.51114e-05														0
	GLAVFISDIR	1	0	0					54.73		8.95121e-05														0
	AKIIGFGSALLEEVDPNPANFVGAGIIHTK	2	0	0					44.34		0.00071233								High	39.03	0.00235674				1
	LSTVASTDILATVLEEMPPFPER	2	0	0					23.44		0.341938														0
	FVNLFPEVKPTIQDVLR	1	0	0					16.46		0.410088														0
	IVTSASTDLQDYTYYFVPAPWLSVK	1	0	0					15		2.92985														0
Q9P2M7	Cingulin OS=Homo sapiens GN=CGN PE=1 SV=2 - [CING_HUMAN]	25.73	346.726	269.282	136.304	5.5415
	Sequence	# PSMs	C8: Area	D8: Area	IonScore A4	IonScore G4	Exp Value A4	Exp Value G4	IonScore B4	IonScore H4	Exp Value B4	Exp Value H4	C4	IonScore C4	Exp Value C4	D4	IonScore D4	Exp Value D4	E4	IonScore E4	Exp Value E4	F4	IonScore F4	Exp Value F4	# Missed Cleavages
	VASPGSTIDTAPLSSVDSLINKFDSQLGGQAR	12	1.00103e+07	1.42172e+07	61.41	32.09	5.28345e-05	0.0452079	42.9		0.00375158		High	45.23	0.0021414	High	56.85	0.000151083	High	33.32	0.0320323	High	34.72	0.0240992	1
	SHSQASLAGPGPVDPSNR	2	0	0	58.71		0.000129337																		0
	FITEPVSGAEMGTLR	7	1.76284e+06	2.98516e+06	50.25	69.34	0.00082983	9.38286e-06	43.1		0.00411659		High	60.42	8.07052e-05	High	62.09	5.23769e-05	High	69.42	1.01202e-05	High	50.89	0.00068924	0
	LASSEGFQKPSASLSQLESQNQLLQER	3	0	0	49.79		0.000885814		57.38		0.000161695								High	35.6	0.0227362				0
	ATIYGILR	3	0	0	47.06		0.000161367		34.26		0.00307478								High	32.71	0.00439353				0
	GLVDGGEAVEAR	3	0	0	45.34		0.00188169		43.9		0.00250335								High	47.8	0.000999071				0
	ASTYGVAVR	3	0	0	36.33		0.00770598		20.51		0.294326											High	41.11	0.00256347	0
	GANDQGASGALSSDLELPENPYSQVK	1	0	0	25.71		0.403742																		0
	MQPLVMVSSGSTK	3	0	0	24.01		0.304845		19.22		0.959786											Low	13.36	3.69977	0
	GLQRELEETSEETGHWQSMFQK	1	0	0	21.32		1.10907																		1
	QTQDWVLQSFEEPRR	4	0	1.26223e+06	21.11		0.789951		12.06		6.18566					Medium	24.95	0.328367	Medium	26.41	0.224446				1
	QKLEPSQVGLER	1	0	0	19.87		0.431217																		1
	SHSQASLAGPGPVDPSNRSNSMLELAPK	6	4.66288e+06	0	11.38	12.39	8.1948	6.30117					Low	13.91	4.43836	Low	17.22	2.09965	Low	17.2	2.13697	Medium	23.88	0.438727	1
	SRQTQDWVLQSFEEPRR	7	1.47095e+06	2.72263e+06	10.48	20.61	8.62236	0.856795					Medium	22.44	0.575866	Low	16.74	2.16391	Low	17.65	1.73509	Low	14.27	3.72427	2
	LGQEQQTLNR	1	0	0					63.48		2.92133e-05														0
	EGSSESETSVR	2	0	0					40.09		0.00527945								High	31.18	0.0398567				0
	GRDQVDQLRTELMQER	1	0	0					15.29		2.83821														2
	ELTALKGALK	1	0	0					12.01		3.53153														1
	GFPAPSQSSTSDEEPGAYWNGK	1	0	0															Low	11.98	8.02479				0
	SMQDATQDHAVLEAERQK	1	0	0															Low	11.37	9.16928				1
P62081	40S ribosomal protein S7 OS=Homo sapiens GN=RPS7 PE=1 SV=1 - [RS7_HUMAN]	66.49	337.51	339.205	22.1133	10.0962
	Sequence	# PSMs	C8: Area	D8: Area	IonScore A4	IonScore G4	Exp Value A4	Exp Value G4	IonScore B4	IonScore H4	Exp Value B4	Exp Value H4	C4	IonScore C4	Exp Value C4	D4	IonScore D4	Exp Value D4	E4	IonScore E4	Exp Value E4	F4	IonScore F4	Exp Value F4	# Missed Cleavages
	IVKPNGEKPDEFESGISQALLELEMNSDLKAQLR	13	2.90403e+06	1.86044e+06	66.07	29.94	1.54854e-05	0.0586548	57.59		9.94572e-05		High	32.87	0.0284287	High	38.23	0.00876332	High	74.29	2.24925e-06	High	35.88	0.0174432	1
	TLTAVHDAILEDLVFPSEIVGKR	14	8.74527e+06	4.13122e+07	61.28	65.77	1.53787e-05	5.46915e-06	57.82		3.03135e-05		High	57.34	3.62546e-05	High	61.74	1.37661e-05	High	66.58	4.47264e-06	High	65.01	6.53086e-06	1
	SRTLTAVHDAILEDLVFPSEIVGKR	13	5.38713e+06	1.03664e+07	57.87	55.89	3.15179e-05	4.46992e-05	49.91		0.00017356		High	51.09	0.000132266	High	55.05	5.47064e-05	High	61.49	1.37658e-05	High	36.38	0.00407355	2
	TLTAVHDAILEDLVFPSEIVGK	7	4.11661e+06	7.98779e+06	40.58	23.35	0.0028787	0.149118	40.92		0.00257697		High	31.59	0.0221203	High	35.2	0.00990544	High	26.63	0.0712646	High	28.51	0.0495365	0
	AIIIFVPVPQLK	7	794083	768558	38.12	44.46	0.000339174	7.87812e-05	45.48		6.22906e-05		High	29.38	0.0025376	High	39.85	0.000227731	High	33.86	0.000904529	High	27.22	0.00417275	0
	LTGKDVNFEFPEFQL	9	2.42935e+07	4.00847e+07	34.76	38.68	0.0307627	0.0124068	32.08		0.0570196		High	36.61	0.020092	High	36.22	0.0222186	High	47.1	0.00180166	High	30.53	0.0810323	1
	ELNITAAKEIEVGGGR	2	0	0	30.61		0.0492266		26.36		0.124273														1
	VHLDKAQQNNVEHKVETFSGVYK	7	1.25295e+06	0	27.85		0.120665		25.2		0.226798		Low	16.19	1.64699				Low	14.9	2.49653				2
	ELNITAAK	2	0	0	26.56		0.0932882		38.9		0.00544285														0
	AQQNNVEHKVETFSGVYKK	1	0	0	20.71		0.755771																		2
	KLTGKDVNFEFPEFQL	7	5.13202e+06	8.86944e+06	20.56	22.78	0.623227	0.366425	20.58		0.621676		Medium	20.03	0.69965	Low	16.8	1.46564	Medium	21.46	0.514795	Medium	20.68	0.604105	2
	IVKPNGEKPDEFESGISQALLELEMNSDLK	1	0	0					27.76		0.131902														0
	DVNFEFPEFQL	3	0	0		12.24		4.38522	19.58		0.853142								Low	18.16	1.2083				0
	TLTAVHDAILEDLVFPSEIVGKRIR	1	0	1.29776e+06												High	22.69	0.0409085							2
	KAIIIFVPVPQLK	1	0	0															High	13.96	0.0400839				1
O00567	Nucleolar protein 56 OS=Homo sapiens GN=NOP56 PE=1 SV=4 - [NOP56_HUMAN]	36.2	335.068	351.699	66.0087	9.18799
	Sequence	# PSMs	C8: Area	D8: Area	IonScore A4	IonScore G4	Exp Value A4	Exp Value G4	IonScore B4	IonScore H4	Exp Value B4	Exp Value H4	C4	IonScore C4	Exp Value C4	D4	IonScore D4	Exp Value D4	E4	IonScore E4	Exp Value E4	F4	IonScore F4	Exp Value F4	# Missed Cleavages
	MSQVAPSLSALIGEAVGAR	7	0	0	69.09		6.11003e-06		62.45		2.88977e-05					High	30.89	0.0449309	High	31.11	0.038878				0
	KFSKEEPVSSGPEEAVGK	3	0	0	46.83		0.00186223		52.12		0.000550851								Medium	26.84	0.192109				2
	SKMSQVAPSLSALIGEAVGAR	3	0	0	40.4		0.003265		27.76		0.0633966								Medium	24.73	0.134605				1
	NLDVMKEAMVQAEEAAAEITR	3	0	0	39.22		0.0141814		61.95		7.44853e-05								Medium	29.28	0.142111				1
	ELNEDKLEKLEELTMDGAK	2	0	0	36.97		0.0200206		30.81		0.0816158														2
	QKPQEVPQENGMEDPSISFSKPK	3	0	0	36.76		0.0269377		39.99		0.0126391								Medium	30.06	0.124912				0
	VLLGVGDPK	2	0	0	35.53		0.00347074		36.57		0.00280873														0
	SFSKEELMSSDLEETAGSTSIPK	4	0	3.67329e+06	33.32		0.0650191		26.67		0.297407					Low	14.34	5.06177	Low	11.19	10.6142				1
	YGLIFHSTFIGR	2	0	0	33.2		0.0193367		24.22		0.16765														0
	STPKEETVNDPEEAGHR	6	0	1.14908e+06	30.81		0.0850182		20.19		0.975859					Low	14.85	3.34215	Medium	21.5	0.722459				1
	SFSKEELMSSDLEETAGSTSIPKR	4	0	1.75334e+06	30.34		0.12317		30.47		0.121871					Medium	24.78	0.463727	Medium	21.9	0.871633				2
	KSTPKEETVNDPEEAGHR	2	0	0	19.81		1.19046																		2
	LIAHAGSLTNLAK	2	0	0	16.66		0.508149												Low	10.69	2.00905				0
	LIAHAGSLTNLAK	2	0	0	15.23		0.439377		19.74		0.155538														0
	KNLDVMKEAMVQAEEAAAEITR	2	0	0					32.43		0.0596624														2
	FSKEEPVSSGPEEAVGK	1	0	0					18.2		1.50297														1
	LSFYETGEIPRK	1	0	0					11.37		4.51899														1
	VDNMIIQSISLLDQLDKDINTFSMR	1	0	0															Low	16.33	3.53171				1
Q9Y2W1	Thyroid hormone receptor-associated protein 3 OS=Homo sapiens GN=THRAP3 PE=1 SV=2 - [TR150_HUMAN]	26.49	331.129	192.09	108.601	10.1548
	Sequence	# PSMs	C8: Area	D8: Area	IonScore A4	IonScore G4	Exp Value A4	Exp Value G4	IonScore B4	IonScore H4	Exp Value B4	Exp Value H4	C4	IonScore C4	Exp Value C4	D4	IonScore D4	Exp Value D4	E4	IonScore E4	Exp Value E4	F4	IonScore F4	Exp Value F4	# Missed Cleavages
	KTEELEEESFPER	5	0	0	85.18		3.08092e-07		12.38		5.77807					Low	16.02	2.49785				Low	14.95	3.25008	1
	ASAVSELSPR	8	1.96472e+06	2.3239e+06	64.39	74.98	1.86688e-05	1.62497e-06	41.33		0.00345281		High	48.69	0.000698345	High	48.49	0.000664007	High	53.87	0.000210435	High	49	0.000650235	0
	SPPSTGSTYGSSQKEESAASGGAAYTKR	3	0	0	56.08		0.000373975		30.92		0.122578											Low	11.72	10.5085	2
	ASESSKPWPDATYGTGSASR	8	2.41712e+06	2.91725e+06	45.05	37.93	0.00358092	0.018305	42.56		0.00634769		High	28.25	0.169673	High	32.24	0.0685397	High	43.76	0.00481732	High	33.57	0.049888	0
	MDSFDEDLARPSGLLAQER	7	3.64629e+06	7.05999e+06	41.21	37.89	0.00920309	0.019661	41.27		0.00908428		High	39.13	0.0150404	High	40.26	0.0114911	High	47.27	0.00225937	High	39.08	0.014955	0
	NREEEWDPEYTPK	6	3.15252e+06	0	38.99	23.56	0.0125678	0.438132	26.43		0.220002		Low	13.43	4.51672				Low	18.28	1.47851	Low	10.06	9.81348	1
	SIFQHIQSAQSQR	5	887687	1.63103e+06	33.87		0.0275042		28.15		0.112994		High	27.1	0.133954	Low	16.28	1.61321	Medium	24.51	0.263728				0
	DLVHSNKKEQEFR	1	0	0	20.27		0.764465																		2
	ERSPALKSPLQSVVVR	8	1.1345e+06	1.35376e+06	15.21	31.47	1.51102	0.0324705	25.79		0.125489		Medium	18.16	0.660672	High	28.54	0.0620017	High	31.94	0.0304514	Medium	21.58	0.326314	2
	SSSSSSQSSHSYKAEEYTEETEEREESTTGFDK	1	0	0	13.13		7.97708																		2
	SPALKSPLQSVVVRR	1	0	0	11.27		6.90838																		2
	TDSEKPFRGSQSPKR	1	0	0	11.11		8.18993																		2
	GSFSDTGLGDGK	2	0	0					46.64		0.00170707								High	31.38	0.0479971				0
	WEGLVYAPPGK	1	0	0					12.49		4.41328														0
	EAQVNVRMDSFDEDLARPSGLLAQER	4	2.33231e+06	7.85325e+06		29.73		0.136689					Medium	23.48	0.579106	Medium	21.24	0.950803				Low	15.94	3.22174	1
	RIDISPSTFRK	1	779389	0									Low	11.84	2.38288										2
	EESTTGFDKSR	1	0	0		21.89		0.424526																	1
	EEKDNIQPTTE	1	0	0		14.2		2.90465																	1
	SGKWEGLVYAPPGKEK	1	0	0		11.21		4.4691																	2
P09496	Clathrin light chain A OS=Homo sapiens GN=CLTA PE=1 SV=1 - [CLCA_HUMAN]	27.02	329.76	190.35	27.06	4.51318
	Sequence	# PSMs	C8: Area	D8: Area	IonScore A4	IonScore G4	Exp Value A4	Exp Value G4	IonScore B4	IonScore H4	Exp Value B4	Exp Value H4	C4	IonScore C4	Exp Value C4	D4	IonScore D4	Exp Value D4	E4	IonScore E4	Exp Value E4	F4	IonScore F4	Exp Value F4	# Missed Cleavages
	SVLISLKQAPLVH	13	9.02817e+07	7.59451e+07	71.07	63.64	4.02538e-07	2.22745e-06	19.73		0.0548034		High	54.62	1.43235e-05	High	54.62	1.77749e-05	High	47.2	9.81312e-05	High	50.5	3.69869e-05	1
	LEALDANSR	5	0	0	45.71	43.21	0.00140444	0.00241391	45.85		0.00130398								High	33.38	0.0230288	High	38.29	0.00743483	0
	AIKELEEWYARQDEQLQK	12	0	4.67202e+06	42.47	12.6	0.00554631	4.73429	48.28		0.0012727					Low	11.1	6.8465	High	31.03	0.0693802	High	35.74	0.0241084	2
	MRSVLISLKQAPLVH	12	5.20106e+07	3.99528e+07	38.96	41.84	0.000679757	0.00035023					High	39.95	0.000541195	High	33.28	0.00253743	High	45.33	0.000156803	High	35.11	0.00164951	2
	WREEQMERLEALDANSR	11	3.12401e+06	1.66425e+06	38.8		0.0162739		36.81		0.0259519		Low	16.75	2.59431	Medium	21.88	0.792307	Medium	24.3	0.458846	Low	18.16	1.92473	2
	AIKELEEWYAR	3	0	0	29.7		0.0843286		38.8		0.0103747														1
	LQSEPESIRK	2	0	0	28.06		0.0832376		17.73		0.83906														1
	MRSVLISLK	6	1.5623e+06	0	22.72	10.01	0.0542583	1.01267	12.26		0.603207		Medium	15.76	0.269442				High	27.79	0.0168836	High	27.46	0.0182165	1
	LQSEPESIR	1	0	0					13.45		2.27961														0
	ELEEWYARQDEQLQK	1	0	0					13.41		5.22618														1
	LCDFNPK	3	0	637838												Low	11.56	2.8034	Low	14.19	1.52998	Low	12.79	2.11196	0
P40939	Trifunctional enzyme subunit alpha, mitochondrial OS=Homo sapiens GN=HADHA PE=1 SV=2 - [ECHA_HUMAN]	24.51	327.056	389.123	82.9469	9.0415
	Sequence	# PSMs	C8: Area	D8: Area	IonScore A4	IonScore G4	Exp Value A4	Exp Value G4	IonScore B4	IonScore H4	Exp Value B4	Exp Value H4	C4	IonScore C4	Exp Value C4	D4	IonScore D4	Exp Value D4	E4	IonScore E4	Exp Value E4	F4	IonScore F4	Exp Value F4	# Missed Cleavages
	FGGGNPELLTQMVSK	3	0	0	82.89		3.88103e-07		70.61		6.45638e-06											High	45.82	0.00195055	0
	MVGVPAALDMMLTGR	9	3.16281e+06	3.1431e+06	78.03	51.58	1.19701e-06	0.000556019	90.52		6.64923e-08		High	61.5	5.39101e-05	High	60.82	6.30478e-05	High	62.31	4.70579e-05	High	75.2	2.29969e-06	0
	TIEYLEEVAITFAK	7	0	0	76.51	88.24	1.19943e-06	8.15829e-08	73.12		2.57171e-06								High	76.94	1.07523e-06	High	81.16	4.16485e-07	0
	TVLGTPEVLLGALPGAGGTQRLPK	5	734026	0	45.63		0.000123087		24.78		0.0163003		Low	12.19	0.220441				Medium	16.11	0.122453	High	29.52	0.00547263	1
	MGLVDQLVEPLGPGLKPPEER	4	0	0	35.75		0.0112549		32.17		0.026393								Low	14.64	1.55116	High	25.03	0.135513	0
	ELHSEFSEVMNEIWASDQIR	4	0	0	27.75		0.244854		25.44		0.418494								Medium	31.61	0.100775	Low	12.71	7.77977	0
	ILQEGVDPK	2	0	0	14		1.01318		21.46		0.254003														0
	LTAYAMTIPFVR	1	0	0					44.94		0.0012264														0
	DKGLVEKLTAYAMTIPFVR	3	0	0					27.14		0.0518733								High	36.53	0.0060474	High	25.12	0.09459	2
	VIGMHYFSPVDKMQLLEIITTEK	1	0	0					21.62		0.355345														1
	TVLGTPEVLLGALPGAGGTQR	1	0	0					20.87		0.166148														0
	HVAEDLGKVFGER	1	0	0					17.16		1.28847														1
	GLYPAPLKIIDVVK	1	0	0					12.27		0.100797														1
Q14677	Clathrin interactor 1 OS=Homo sapiens GN=CLINT1 PE=1 SV=1 - [EPN4_HUMAN]	34.56	325.509	464.33	68.2158	6.41748
	Sequence	# PSMs	C8: Area	D8: Area	IonScore A4	IonScore G4	Exp Value A4	Exp Value G4	IonScore B4	IonScore H4	Exp Value B4	Exp Value H4	C4	IonScore C4	Exp Value C4	D4	IonScore D4	Exp Value D4	E4	IonScore E4	Exp Value E4	F4	IonScore F4	Exp Value F4	# Missed Cleavages
	QDAFANFANFSK	2	0	0	69.87		7.72274e-06		61.76		5.21443e-05														0
	VRELVDKATNVVMNYSEIESK	5	0	1.03475e+06	62.31		4.10068e-05		82.52		4.23177e-07					Low	11.99	5.1257	High	50.1	0.000731462	Medium	23	0.387418	2
	SLENYHFVDEHGKDQGINIR	2	0	0	53.05		0.000628974		15.44		3.59342														1
	HIHITQATETTTTR	7	972401	1.37155e+06	45	35.62	0.00239226	0.0206029	51.18		0.000551364		Medium	25.31	0.222598	High	31.14	0.0562619	High	38.49	0.0106468	High	32.67	0.0393399	0
	LGELSDKIGSTIDDTISKFR	5	0	615877	41.17		0.00448754		39.52		0.00603665					Medium	17.61	1.02294	Medium	24.67	0.184585	Low	13.99	2.31035	2
	NKDKYVGVSSDSVGGFR	4	0	0	39.06		0.0115784		48.79		0.00121625								High	33.14	0.0453017				2
	TIDLGAAAHYTGDKASPDQNASTHTPQSSVK	5	0	3.26615e+06	30.62		0.122242		13.03		6.91855					Low	12.46	8.36277	Medium	21.33	1.02738	Low	15.58	3.90139	1
	EATNDDPWGPSGQLMGEIAK	2	0	0	30.39		0.118149		74.78		4.25139e-06														0
	MLNMWK	3	0	0	26.67		0.0819133		17.79		0.627938								Low	14.13	1.47013				0
	ELVDKATNVVMNYSEIESK	2	0	0	26.24		0.258006		24.18		0.418611														1
	SPKGEFKDEEETVTTK	2	0	0	23.03		0.539796		31.85		0.0708647														2
	TIDLGAAAHYTGDKASPDQNASTHTPQSSVK	5	0	0	15.15		5.37208		24.92		0.562882														1
	SQNTDMVQK	7	1.48021e+06	1.91757e+06	12.67	23.17	2.53073	0.202177	16.82		0.846437		High	35.52	0.0114181	High	31.9	0.0270852	High	27.53	0.0740853	High	28.02	0.0664963	0
	ATNVVMNYSEIESK	1	0	0					58.06		0.000140527														0
	VREATNDDPWGPSGQLMGEIAK	1	0	0					45.23		0.0039214														1
	ATFMYEQFPELMNMLWSR	1	0	0					40.21		0.0133296														0
	DKYVGVSSDSVGGFR	1	0	0					26.26		0.228311														1
	GEFKDEEETVTTK	1	0	0					14.87		2.98792														1
	SQNTDMVQKSVSK	2	0	2.23862e+06									Low	16.18	2.20145	Medium	20.94	0.736519							1
	TANPSKTIDLGAAAHYTGDKASPDQNASTHTPQSSVK	3	0	7.03494e+06		19.74		1.49646								Medium	28.98	0.150757				High	29.05	0.152764	2
P18124	60S ribosomal protein L7 OS=Homo sapiens GN=RPL7 PE=1 SV=1 - [RL7_HUMAN]	52.42	319.419	351.401	29.2072	10.6528
	Sequence	# PSMs	C8: Area	D8: Area	IonScore A4	IonScore G4	Exp Value A4	Exp Value G4	IonScore B4	IonScore H4	Exp Value B4	Exp Value H4	C4	IonScore C4	Exp Value C4	D4	IonScore D4	Exp Value D4	E4	IonScore E4	Exp Value E4	F4	IonScore F4	Exp Value F4	# Missed Cleavages
[truncated: 5,580 more rows]
